# Supplementary material for: Differences in the organisation of early pregnancy units and the effect of senior clinician presence, volume of patients and weekend opening on emergency hospital admissions: Findings from the VESPA Study
Source: PLoS One. 2021 Nov 30;16(11):e0260534. doi: 10.1371/journal.pone.0260534 (PMC8631630; doi:10.1371/journal.pone.0260534)
Supplement: S1 Dataset — (XLSX) [file pone.0260534.s001.xlsx]

## Sheet: Sheet 1
vespa-dataset
code	admission_ever	consultant_planned	volume_yearly2	weekend_hours	final_diagnosis_5g	Age	bame	Parity	deprivation	ga_policy
AIS	No	0	14.88	1	Miscarriage	35	No	0		1
AIS	No	0	14.88	1	Normal	22	Yes	0		1
AIS	No	0	14.88	1	Normal	29	No	0		1
AIS	No	0	14.88	1	Normal	23	No	0	1	1
AIS	No	0	14.88	1	Normal	33	No	4	1	1
AIS	No	0	14.88	1	Normal	30	No	2	1	1
AIS	No	0	14.88	1	Miscarriage	38	No	1	2	1
AIS	No	0	14.88	1	Miscarriage	26	No	1		1
AIS	Yes	0	14.88	1	Miscarriage	35	No	1		1
AIS	No	0	14.88	1	Normal	41	No	2	1	1
AIS	No	0	14.88	1	Normal	35	No	0	2	1
AIS	No	0	14.88	1	Normal	35	No	0	2	1
AIS	No	0	14.88	1	Normal	20	No	0	1	1
AIS	No	0	14.88	1	Miscarriage	34	No	1	1	1
AIS	No	0	14.88	1	Normal	39	No	0		1
AIS	No	0	14.88	1	Normal	34	No	2		1
AIS	No	0	14.88	1	Normal	35	No	2		1
AIS	No	0	14.88	1	Normal	25	No	1		1
AIS	No	0	14.88	1	Normal	32	No	3		1
AIS	No	0	14.88	1	Normal	39	No	3	1	1
AIS	No	0	14.88	1	Miscarriage	41	No	1	2	1
AIS	No	0	14.88	1	Normal	27	No	0	2	1
AIS	No	0	14.88	1	Miscarriage	22	No	1		1
AIS	No	0	14.88	1	Normal	31	No	2		1
AIS	No	0	14.88	1	Miscarriage	38	No	1	2	1
AIS	Yes	0	14.88	1	Miscarriage	27	No	3	1	1
AIS	No	0	14.88	1	Normal	30	No	1	2	1
AIS	No	0	14.88	1	Normal	31	No	3	1	1
AIS	No	0	14.88	1	Normal	27	No	2		1
AIS	No	0	14.88	1	Miscarriage	31	No	1	1	1
AIS	No	0	14.88	1	Normal	37	No	0	2	1
AIS	No	0	14.88	1	Normal	30	No	2	1	1
AIS	No	0	14.88	1	Normal	27	No	3		1
AIS	No	0	14.88	1	Miscarriage	35	No	1	1	1
AIS	No	0	14.88	1	Normal	29	No	2	1	1
AIS	No	0	14.88	1	Miscarriage	38	Yes	1	2	1
AIS	No	0	14.88	1	Normal	27	No	3	1	1
AIS	No	0	14.88	1	Miscarriage	33	No	0	2	1
AIS	No	0	14.88	1	Miscarriage	36	No	0	1	1
AIS	No	0	14.88	1	Normal	28	No	1	1	1
AIS	No	0	14.88	1	Normal	19	No	0	2	1
AIS	No	0	14.88	1	Miscarriage	46	No	1		1
AIS	No	0	14.88	1	Normal	35	No	0		1
AIS	No	0	14.88	1	Normal	21	No	0		1
AIS	No	0	14.88	1	Normal	26	No	0		1
AIS	No	0	14.88	1	Miscarriage	29	No	0	1	1
AIS	No	0	14.88	1	Normal	20	No	0	1	1
AIS	No	0	14.88	1	Normal	23	No	2	1	1
AIS	No	0	14.88	1	Normal	29	No	0	1	1
AIS	No	0	14.88	1	Miscarriage	37	No	4	1	1
AIS	No	0	14.88	1	Normal	26	No	1		1
AIS	No	0	14.88	1	Normal	32	No	1	2	1
AIS	No	0	14.88	1	Miscarriage	22	No	2		1
AIS	No	0	14.88	1	Miscarriage	21	No	0		1
AIS	No	0	14.88	1	Normal	22	No	0	2	1
AIS	No	0	14.88	1	Miscarriage	41	No	1		1
AIS	No	0	14.88	1	Normal	27	No	0	1	1
AIS	No	0	14.88	1	Normal	30	No	1	1	1
AIS	No	0	14.88	1	Normal	27	No	0	2	1
AIS	No	0	14.88	1	Normal	23	No	0		1
AIS	No	0	14.88	1	Normal	34	No	1		1
AIS	No	0	14.88	1	Miscarriage	31	No	3		1
AIS	No	0	14.88	1	Normal	26	No	0	2	1
AIS	No	0	14.88	1	Normal	28	No	3	1	1
AIS	No	0	14.88	1	Normal	27	No	0		1
AIS	No	0	14.88	1	Normal	32	No	0		1
AIS	No	0	14.88	1	Miscarriage	21	No	0		1
AIS	No	0	14.88	1	Normal	40	No	1		1
AIS	No	0	14.88	1	Normal	27	No	1		1
AIS	No	0	14.88	1	Miscarriage	19	No	0		1
AIS	No	0	14.88	1	Miscarriage	38	No	1		1
AIS	No	0	14.88	1	Miscarriage	35	No	1	1	1
AIS	No	0	14.88	1	Normal	34	No	0	2	1
AIS	No	0	14.88	1	Normal	25	No	2	1	1
AIS	No	0	14.88	1	Normal	22	No	0	1	1
AIS	No	0	14.88	1	Miscarriage	41	No	0	2	1
AIS	No	0	14.88	1	Normal	20	No	0	1	1
AIS	No	0	14.88	1	Normal	27	No	0	1	1
AIS	Yes	0	14.88	1	Ectopic	32	No	0		1
AIS	No	0	14.88	1	Normal	40	No	1	1	1
AIS	No	0	14.88	1	Normal	19	No	1	1	1
AIS	No	0	14.88	1	Normal	38	Yes	1	2	1
AIS	No	0	14.88	1	Miscarriage	29	No	0		1
AIS	No	0	14.88	1	Normal	33	No	0	1	1
AIS	No	0	14.88	1	Miscarriage	29	No	0		1
AIS	No	0	14.88	1	Normal	35	No	2	1	1
AIS	No	0	14.88	1	Miscarriage	33	No	0	2	1
AIS	No	0	14.88	1	Miscarriage	39	No	0	2	1
AIS	No	0	14.88	1	Normal	26	No	1	1	1
AIS	No	0	14.88	1	Normal	20	No	2		1
AIS	No	0	14.88	1	Normal	30	No	0	2	1
AIS	No	0	14.88	1	Normal	28	No	1	2	1
AIS	No	0	14.88	1	Normal	27	No	0		1
AIS	No	0	14.88	1	Miscarriage	30	No	4		1
AIS	No	0	14.88	1	Normal	32	No	1	2	1
AIS	No	0	14.88	1	Miscarriage	39	No	1		1
AIS	No	0	14.88	1	Normal	31	No	1		1
AIS	No	0	14.88	1	Normal	22	No	0	2	1
AIS	No	0	14.88	1	Normal	31	No	0	1	1
AIS	No	0	14.88	1	PUL	23	No	0		1
AIS	No	0	14.88	1	Normal	26	No	0		1
AIS	No	0	14.88	1	Normal	21	No	0	1	1
AIS	No	0	14.88	1	Normal	27	No	0	2	1
AIS	No	0	14.88	1	Normal	34	No	1	1	1
AIS	No	0	14.88	1	Normal	39	No	1	1	1
AIS	No	0	14.88	1	Normal	37	No	0	1	1
AIS	No	0	14.88	1	Miscarriage	22	No	0		1
AIS	No	0	14.88	1	Normal	27	No	5	2	1
AIS	No	0	14.88	1	Normal	32	No	1	2	1
AIS	No	0	14.88	1	Normal	35	No	0	2	1
AIS	No	0	14.88	1	Miscarriage	30	No	1	1	1
AIS	No	0	14.88	1	Miscarriage	21	No	2	1	1
AIS	No	0	14.88	1	Miscarriage	29	No	0	1	1
AIS	No	0	14.88	1	Normal	28	No	1		1
AIS	No	0	14.88	1	Normal	30	No	2	1	1
AIS	No	0	14.88	1	Normal	31	No	0	2	1
AIS	No	0	14.88	1	Normal	26	No	0	2	1
AIS	No	0	14.88	1	Miscarriage	30	No	1	2	1
AIS	No	0	14.88	1	Normal	34	No	3		1
AIS	No	0	14.88	1	Miscarriage	22	No	1	1	1
AIS	No	0	14.88	1	Miscarriage	35	No	0		1
AIS	No	0	14.88	1	Miscarriage	26	No	0	1	1
AIS	No	0	14.88	1	Normal	32	No	1	2	1
AIS	No	0	14.88	1	Normal	35	No	1	2	1
AIS	No	0	14.88	1	Normal	29	No	2	1	1
AIS	No	0	14.88	1	Normal	36	No	1	1	1
AIS	No	0	14.88	1	Normal	41	No	7	1	1
AIS	No	0	14.88	1	Miscarriage	33	No	1	1	1
AIS	No	0	14.88	1	Normal	26	No	1	1	1
AIS	No	0	14.88	1	Miscarriage	32	No	1	1	1
AIS	No	0	14.88	1	Normal	37	No	1	1	1
AIS	No	0	14.88	1	Normal	37	No	0	1	1
AIS	No	0	14.88	1	Normal	29	No	0		1
AIS	No	0	14.88	1	Miscarriage	35	No	0	2	1
AIS	No	0	14.88	1	Normal	31	No	0	1	1
AIS	No	0	14.88	1	Normal	18	No	0	1	1
AIS	No	0	14.88	1	Normal	27	No	1	1	1
AIS	No	0	14.88	1	Normal	29	No	0	2	1
AIS	No	0	14.88	1	Normal	32	No	2	2	1
AIS	No	0	14.88	1	Normal	35	No	1	2	1
AIS	No	0	14.88	1	Miscarriage	20	No	1	2	1
AIS	No	0	14.88	1	Miscarriage	39	No	2	2	1
AIS	No	0	14.88	1	Normal	27	No	0	2	1
AIS	No	0	14.88	1	Normal	26	No	0	2	1
AIS	No	0	14.88	1	Normal	23	No	0		1
AIS	No	0	14.88	1	Normal	38	No	0		1
AIS	No	0	14.88	1	Miscarriage	23	No			1
AIS	No	0	14.88	1	Normal	23	No			1
AIS	No	0	14.88	1	Normal	27	No			1
AIS	No	0	14.88	1	Normal	27	Yes			1
BDX	No	15.4	22.34	6	Miscarriage	25	No	2	2	1
BDX	No	15.4	22.34	6	Miscarriage	21	No	0	1	1
BDX	No	15.4	22.34	6	Normal	40	No	1	2	1
BDX	No	15.4	22.34	6	Miscarriage	29	No	2	1	1
BDX	No	15.4	22.34	6	Normal	26	No	1	2	1
BDX	No	15.4	22.34	6	Normal	35	No	1	4	1
BDX	No	15.4	22.34	6	Normal	20	No	0	1	1
BDX	No	15.4	22.34	6	Normal	19	No	0	5	1
BDX	No	15.4	22.34	6	Normal	25	No	1	2	1
BDX	Yes	15.4	22.34	6	PUL	26	No	1	2	1
BDX	No	15.4	22.34	6	Normal	25	No	2	2	1
BDX	No	15.4	22.34	6	Normal	24	No	0	5	1
BDX	No	15.4	22.34	6	Normal	37	No	0	9	1
BDX	No	15.4	22.34	6	Normal	32	No	0	6	1
BDX	No	15.4	22.34	6	Normal	26	No	0	5	1
BDX	No	15.4	22.34	6	Miscarriage	32	No	3	2	1
BDX	No	15.4	22.34	6	Normal	18	No	0		1
BDX	No	15.4	22.34	6	Miscarriage	25	No	1	3	1
BDX	No	15.4	22.34	6	Miscarriage	21	No	1	9	1
BDX	No	15.4	22.34	6	Normal	30	No	3	2	1
BDX	No	15.4	22.34	6	Normal	33	Yes	0	1	1
BDX	No	15.4	22.34	6	Normal	31	No	0	2	1
BDX	No	15.4	22.34	6	Normal	29	No	0	2	1
BDX	No	15.4	22.34	6	Normal	38	No	4	4	1
BDX	No	15.4	22.34	6	Normal	36	No	1	7	1
BDX	No	15.4	22.34	6	Normal	22	No	1	3	1
BDX	No	15.4	22.34	6	Miscarriage	34	No	0	8	1
BDX	No	15.4	22.34	6	Normal	35	No	1	2	1
BDX	No	15.4	22.34	6	Miscarriage	27	No	4	2	1
BDX	No	15.4	22.34	6	Normal	21	No	0	2	1
BDX	No	15.4	22.34	6	Miscarriage	43	No	1	4	1
BDX	No	15.4	22.34	6	Normal	33	No	2	2	1
BDX	No	15.4	22.34	6	Miscarriage	23	No	0	5	1
BDX	No	15.4	22.34	6	Miscarriage	21	No	0	8	1
BDX	No	15.4	22.34	6	Miscarriage	31	No	0	3	1
BDX	No	15.4	22.34	6	Normal	21	No	2	1	1
BDX	No	15.4	22.34	6	Normal	25	No	0	3	1
BDX	No	15.4	22.34	6	Normal	17	No	0	4	1
BDX	No	15.4	22.34	6	Normal	31	No	2	2	1
BDX	No	15.4	22.34	6	Normal	16	No	0	3	1
BDX	No	15.4	22.34	6	Miscarriage	26	No	0	1	1
BDX	No	15.4	22.34	6	Normal	39	No	5	2	1
BDX	Yes	15.4	22.34	6	Miscarriage	30	No	0		1
BDX	No	15.4	22.34	6	Normal	37	No	3	3	1
BDX	No	15.4	22.34	6	Normal	29	No	3	1	1
BDX	No	15.4	22.34	6	Normal	24	No	0	3	1
BDX	No	15.4	22.34	6	Normal	31	No	1	3	1
BDX	No	15.4	22.34	6	Normal	34	No	1	2	1
BDX	Yes	15.4	22.34	6	Miscarriage	25	No	5	3	1
BDX	No	15.4	22.34	6	Miscarriage	31	No	1	4	1
BDX	No	15.4	22.34	6	Miscarriage	24	No	1	1	1
BDX	No	15.4	22.34	6	Normal	23	No	0	2	1
BDX	No	15.4	22.34	6	Normal	33	No	3	4	1
BDX	No	15.4	22.34	6	Normal	22	No	2	4	1
BDX	No	15.4	22.34	6	Normal	30	No	0	1	1
BDX	No	15.4	22.34	6	Miscarriage	28	No		8	1
BDX	No	15.4	22.34	6	Normal	20	No	0	5	1
BDX	No	15.4	22.34	6	Miscarriage	36	No	3	2	1
BDX	No	15.4	22.34	6	Miscarriage	20	No	2	2	1
BDX	No	15.4	22.34	6	Normal	25	No	1	5	1
BDX	No	15.4	22.34	6	Miscarriage	26	No	1	1	1
BDX	No	15.4	22.34	6	Miscarriage	26	No	0	2	1
BDX	No	15.4	22.34	6	Normal	25	No	0	1	1
BDX	No	15.4	22.34	6	Normal	35	No	0	2	1
BDX	No	15.4	22.34	6	Normal	33	No	0	4	1
BDX	No	15.4	22.34	6	Normal	23	No	1	3	1
BDX	No	15.4	22.34	6	Normal	29	No	2	1	1
BDX	No	15.4	22.34	6	Miscarriage	27	No	0	5	1
BDX	No	15.4	22.34	6	Normal	16	No	0	4	1
BDX	No	15.4	22.34	6	Normal	27	No	3	1	1
BDX	No	15.4	22.34	6	Miscarriage	28	No	2	3	1
BDX	No	15.4	22.34	6	Miscarriage	37	No	1	5	1
BDX	No	15.4	22.34	6	Normal	27	No		4	1
BDX	Yes	15.4	22.34	6	Miscarriage	26	No	0	2	1
BDX	No	15.4	22.34	6	Normal	26	No	2	2	1
BDX	No	15.4	22.34	6	Normal	25	No	0	5	1
BDX	No	15.4	22.34	6	Normal	25	No	1	2	1
BDX	Yes	15.4	22.34	6	Miscarriage	27	No	1	1	1
BDX	No	15.4	22.34	6	Normal	23	No	1	2	1
BDX	No	15.4	22.34	6	Normal	27	No	0	9	1
BDX	No	15.4	22.34	6	Miscarriage	27	No	1	1	1
BDX	No	15.4	22.34	6	Normal	29	No	1	1	1
BDX	Yes	15.4	22.34	6	Normal	21	No	0	6	1
BDX	No	15.4	22.34	6	Normal	26	No	0	5	1
BDX	No	15.4	22.34	6	Normal	22	No	0	2	1
BDX	No	15.4	22.34	6	Normal	31	No	3	1	1
BDX	No	15.4	22.34	6	Normal	33	No	4	1	1
BDX	No	15.4	22.34	6	Normal	40	No	1	7	1
BDX	No	15.4	22.34	6	Normal	32	No	1	5	1
BDX	No	15.4	22.34	6	Miscarriage	26	No	0	1	1
BDX	No	15.4	22.34	6	Miscarriage	25	No	1	2	1
BDX	No	15.4	22.34	6	Normal	43	No	1	2	1
BDX	No	15.4	22.34	6	Normal	24	No	0	9	1
BDX	No	15.4	22.34	6	Normal	20	No	0	2	1
BDX	Yes	15.4	22.34	6	Ectopic	39	No	2	2	1
BDX	No	15.4	22.34	6	Other	31	No	3	6	1
BDX	No	15.4	22.34	6	Normal	26	No	0	3	1
BDX	No	15.4	22.34	6	Normal	21	No	0	1	1
BDX	No	15.4	22.34	6	Normal	30	No	0	9	1
BDX	No	15.4	22.34	6	Normal	18	No	0	1	1
BDX	Yes	15.4	22.34	6	Miscarriage	36	No	1		1
BDX	No	15.4	22.34	6	Miscarriage	41	No	3	6	1
BDX	No	15.4	22.34	6	Miscarriage	25	No	1	2	1
BDX	No	15.4	22.34	6	Normal	31	No	2	2	1
BDX	No	15.4	22.34	6	Miscarriage	26	No	1	5	1
BDX	No	15.4	22.34	6	Normal	23	No	0	4	1
BDX	No	15.4	22.34	6	Normal	16	No	0	5	1
BDX	No	15.4	22.34	6	Normal	27	No	0	1	1
BDX	No	15.4	22.34	6	Normal	35	No	1	4	1
BDX	No	15.4	22.34	6	Normal	31	No	1	2	1
BDX	No	15.4	22.34	6	Miscarriage	31	No	1	4	1
BDX	No	15.4	22.34	6	Normal	32	No	1	4	1
BDX	No	15.4	22.34	6	PUL	21	No	1	1	1
BDX	No	15.4	22.34	6	Normal	18	No	0		1
BDX	No	15.4	22.34	6	Miscarriage	32	No	0	3	1
BDX	No	15.4	22.34	6	Normal	16	No	0	2	1
BDX	Yes	15.4	22.34	6	Miscarriage	33	No	1	1	1
BDX	No	15.4	22.34	6	Normal	26	No	3	1	1
BDX	No	15.4	22.34	6	Normal	40	No	2	1	1
BDX	No	15.4	22.34	6	Miscarriage	26	Yes	2	5	1
BDX	No	15.4	22.34	6	Normal	32	No	0	2	1
BDX	No	15.4	22.34	6	Miscarriage	29	No	0	1	1
BDX	No	15.4	22.34	6	Normal	22	No	1	1	1
BDX	No	15.4	22.34	6	Miscarriage	43	No	1	5	1
BDX	Yes	15.4	22.34	6	Normal	27	No		2	1
BDX	Yes	15.4	22.34	6	PUL	19	No		7	1
BDX	No	15.4	22.34	6	Normal	19	No	1	2	1
BDX	No	15.4	22.34	6	Normal	22	No	1	3	1
BDX	No	15.4	22.34	6	Normal	36	No	1	1	1
BDX	Yes	15.4	22.34	6	Ectopic	23	No	0	2	1
BDX	No	15.4	22.34	6	Normal	34	No	2	4	1
BDX	No	15.4	22.34	6	Normal	20	No	0	3	1
BDX	Yes	15.4	22.34	6	Normal	34	Yes	0	5	1
BDX	Yes	15.4	22.34	6	Normal	37	Yes	2	2	1
BDX	No	15.4	22.34	6	Normal	20	No	1	1	1
BDX	Yes	15.4	22.34	6	Miscarriage	23	No	0	4	1
BDX	No	15.4	22.34	6	Normal	36	No	1		1
BDX	No	15.4	22.34	6	Miscarriage	30	No	0	1	1
BDX	No	15.4	22.34	6	Normal	25	No	0	6	1
BDX	No	15.4	22.34	6	Normal	34	No	0	7	1
BDX	No	15.4	22.34	6	Normal	23	No	2	7	1
BDX	No	15.4	22.34	6	Normal	18	No	0	1	1
BDX	Yes	15.4	22.34	6	Ectopic	36	No	0	3	1
BDX	No	15.4	22.34	6	Normal	34	No	2	7	1
BDX	No	15.4	22.34	6	Normal	37	No	1	9	1
BDX	No	15.4	22.34	6	Normal	27	Yes	0	5	1
BDX	No	15.4	22.34	6	Normal	33	No	3	1	1
BVU	No	0	14.04	0	Normal	27	No	2	5	0
BVU	No	0	14.04	0	Miscarriage	36	Yes	1	3	0
BVU	No	0	14.04	0	Normal	32	No	1	10	0
BVU	No	0	14.04	0	Miscarriage	28	No	2	2	0
BVU	No	0	14.04	0	Miscarriage	39	No	2	9	0
BVU	No	0	14.04	0	Normal	33	No	1	3	0
BVU	No	0	14.04	0	Normal	35	Yes	1	1	0
BVU	No	0	14.04	0	Normal	22	No	1	9	0
BVU	No	0	14.04	0	Normal	22	No	1	3	0
BVU	No	0	14.04	0	Normal	29	No	0	6	0
BVU	No	0	14.04	0	Miscarriage	27	No	2	3	0
BVU	No	0	14.04	0	Normal	36	No	2	9	0
BVU	No	0	14.04	0	Miscarriage	28	No	2	8	0
BVU	No	0	14.04	0	Normal	24	No	0	7	0
BVU	No	0	14.04	0	Normal	26	No	1	4	0
BVU	No	0	14.04	0	Normal	24	No	1	5	0
BVU	No	0	14.04	0	Normal	19	No	0	3	0
BVU	No	0	14.04	0	Normal	38	No	3	7	0
BVU	No	0	14.04	0	Miscarriage	30	No	1	3	0
BVU	No	0	14.04	0	Normal	23	No	0	1	0
BVU	No	0	14.04	0	Normal	28	No	4	2	0
BVU	No	0	14.04	0	Normal	32	No	1	9	0
BVU	No	0	14.04	0	Normal	20	No	2	3	0
BVU	No	0	14.04	0	Normal	35	No	2	4	0
BVU	No	0	14.04	0	Normal	27	No	3	5	0
BVU	No	0	14.04	0	Miscarriage	34	No	1	1	0
BVU	No	0	14.04	0	Normal	32	No	0	10	0
BVU	No	0	14.04	0	Normal	19	No	1	2	0
BVU	No	0	14.04	0	Normal	19	No	0	2	0
BVU	No	0	14.04	0	Normal	31	No	0	6	0
BVU	No	0	14.04	0	Normal	38	No	0	9	0
BVU	No	0	14.04	0	Normal	26	No	0	1	0
BVU	No	0	14.04	0	Normal	24	No	1	3	0
BVU	No	0	14.04	0	Normal	26	No	2	5	0
BVU	No	0	14.04	0	Miscarriage	35	No	0	8	0
BVU	No	0	14.04	0	Normal	30	No	0	8	0
BVU	No	0	14.04	0	Normal	22	No	2	3	0
BVU	No	0	14.04	0	Normal	27	No	0	5	0
BVU	No	0	14.04	0	Normal	27	No	1	6	0
BVU	No	0	14.04	0	Normal	38	No	0	5	0
BVU	No	0	14.04	0	Miscarriage	25	No	2	3	0
BVU	No	0	14.04	0	Miscarriage	19	No	0	3	0
BVU	No	0	14.04	0	Normal	32	No	1	7	0
BVU	No	0	14.04	0	Normal	27	No	1	2	0
BVU	No	0	14.04	0	Normal	27	No	2	4	0
BVU	No	0	14.04	0	Normal	22	No	2	1	0
BVU	No	0	14.04	0	Normal	22	No	1	4	0
BVU	No	0	14.04	0	Normal	18	No	0	8	0
BVU	No	0	14.04	0	Miscarriage	19	No	0	9	0
BVU	No	0	14.04	0	Normal	28	No	1		0
BVU	No	0	14.04	0	Normal	28	No	1	5	0
BVU	No	0	14.04	0	Miscarriage	23	No	1	5	0
BVU	No	0	14.04	0	Normal	27	No	1	6	0
BVU	No	0	14.04	0	Normal	19	No	1	2	0
BVU	No	0	14.04	0	Miscarriage	30	No	2	7	0
BVU	No	0	14.04	0	Miscarriage	26	No	1	1	0
BVU	No	0	14.04	0	Normal	25	No	4	10	0
BVU	No	0	14.04	0	Normal	25	No	0		0
BVU	No	0	14.04	0	Normal	24	No	1	5	0
BVU	No	0	14.04	0	Normal	22	No	0	1	0
BVU	No	0	14.04	0	Normal	24	No	1	9	0
BVU	No	0	14.04	0	Normal	30	No	2	2	0
BVU	Yes	0	14.04	0	Ectopic	32	No	1	7	0
BVU	No	0	14.04	0	Normal	30	No	1	2	0
BVU	No	0	14.04	0	Miscarriage	28	No	0	7	0
BVU	No	0	14.04	0	Normal	21	No	0	3	0
BVU	No	0	14.04	0	Normal	25	No	1	3	0
BVU	No	0	14.04	0	Normal	29	No	0	8	0
BVU	No	0	14.04	0	Normal	25	No	1	8	0
BVU	No	0	14.04	0	Normal	32	No	1	6	0
BVU	No	0	14.04	0	Normal	23	No	0	2	0
BVU	No	0	14.04	0	Normal	25	No	0	7	0
BVU	No	0	14.04	0	Miscarriage	24	No	0	6	0
BVU	No	0	14.04	0	Miscarriage	29	No	1	4	0
BVU	No	0	14.04	0	Normal	30	No	5	1	0
BVU	No	0	14.04	0	Normal	36	No	9	6	0
BVU	No	0	14.04	0	Normal	27	No	0	6	0
BVU	No	0	14.04	0	Normal	28	Yes	0	7	0
BVU	No	0	14.04	0	Normal	25	No	3	5	0
BVU	No	0	14.04	0	Normal	28	No	0	5	0
BVU	No	0	14.04	0	Normal	18	No	0	2	0
BVU	No	0	14.04	0	Miscarriage	25	No	2	8	0
BVU	No	0	14.04	0	Normal	25	No	1	9	0
BVU	No	0	14.04	0	Miscarriage	42	No	0	4	0
BVU	No	0	14.04	0	Normal	29	No	1	3	0
BVU	No	0	14.04	0	Normal	20	No	1	5	0
BVU	No	0	14.04	0	Miscarriage	33	No	1	5	0
BVU	No	0	14.04	0	Normal	32	No	0	3	0
BVU	No	0	14.04	0	Normal	17	No	1	1	0
BVU	No	0	14.04	0	Normal	29	No	1	10	0
BVU	No	0	14.04	0	Normal	22	No	0	7	0
BVU	No	0	14.04	0	Normal	27	No	0	9	0
BVU	No	0	14.04	0	Miscarriage	31	No	1	5	0
BVU	No	0	14.04	0	Normal	28	No	0	4	0
BVU	No	0	14.04	0	Normal	35	No	1	7	0
BVU	No	0	14.04	0	Miscarriage	39	No	1		0
BVU	No	0	14.04	0	Normal	33	No	0		0
BVU	No	0	14.04	0	Normal	34	No	1	8	0
BVU	No	0	14.04	0	Miscarriage	36	No	1	9	0
BVU	No	0	14.04	0	Miscarriage	37	No	3	2	0
BVU	No	0	14.04	0	Miscarriage	28	No	2	2	0
BVU	No	0	14.04	0	Normal	26	No	0	10	0
BVU	No	0	14.04	0	Normal	31	No	1	1	0
BVU	No	0	14.04	0	Normal	19	No	0	2	0
BVU	No	0	14.04	0	Normal	29	No	0	4	0
BVU	No	0	14.04	0	Miscarriage	29	No	0	10	0
BVU	No	0	14.04	0	Normal	34	No	0	5	0
BVU	No	0	14.04	0	Miscarriage	30	No	0	4	0
BVU	No	0	14.04	0	Normal	31	No	1	9	0
BVU	No	0	14.04	0	Normal	28	No	0	1	0
BVU	No	0	14.04	0	Miscarriage	27	No	0	3	0
BVU	No	0	14.04	0	Miscarriage	30	No	0	3	0
BVU	No	0	14.04	0	Miscarriage	34	No	0	7	0
BVU	No	0	14.04	0	Normal	27	No	1	5	0
BVU	No	0	14.04	0	Normal	26	No	1	2	0
BVU	No	0	14.04	0	Normal	21	No	0	8	0
BVU	No	0	14.04	0	Normal	36	No	1	2	0
BVU	No	0	14.04	0	Normal	39	No	2	10	0
BVU	No	0	14.04	0	Miscarriage	25	No	2	2	0
BVU	No	0	14.04	0	Normal	26	No	1	8	0
BVU	No	0	14.04	0	Miscarriage	30	No	0	7	0
BVU	No	0	14.04	0	Miscarriage	30	No	1	9	0
BVU	No	0	14.04	0	Normal	32	No	1	5	0
BVU	No	0	14.04	0	Normal	27	No	0	5	0
BVU	No	0	14.04	0	Normal	25	No	2	1	0
BVU	No	0	14.04	0	Normal	18	No	0	9	0
BVU	No	0	14.04	0	Miscarriage	33	No	3	10	0
BVU	No	0	14.04	0	Normal	23	No		9	0
BVU	No	0	14.04	0	Normal	27	No	2	1	0
BVU	No	0	14.04	0	Miscarriage	40	No	1	6	0
BVU	No	0	14.04	0	Normal	27	No	0	5	0
BVU	No	0	14.04	0	Normal	19	No	0	6	0
BVU	No	0	14.04	0	Normal	23	No	0	1	0
BVU	No	0	14.04	0	Normal	28	No	1	2	0
BVU	No	0	14.04	0	Normal	19	No	1	8	0
BVU	No	0	14.04	0	Normal	37	Yes	2	5	0
BVU	No	0	14.04	0	Normal	41	No	0	5	0
BVU	No	0	14.04	0	PUL	34	No	0	5	0
BVU	No	0	14.04	0	Normal	31	No	0	8	0
BVU	No	0	14.04	0	Normal	29	No	2	4	0
BVU	No	0	14.04	0	Normal	20	No	3	1	0
BVU	No	0	14.04	0	Miscarriage	34	No	0	3	0
BVU	No	0	14.04	0	Normal	36	No	3	5	0
BVU	No	0	14.04	0	Normal	23	No	0	7	0
BVU	No	0	14.04	0	Normal	33	No	0	3	0
BVU	No	0	14.04	0	Normal	25	No	0	5	0
CXP	No	0	29.99	48	Normal	38	No	0	2	0
CXP	No	0	29.99	48	Miscarriage	35	No	3		0
CXP	No	0	29.99	48	Normal	28	No	0	2	0
CXP	No	0	29.99	48	Miscarriage	29	No	1	1	0
CXP	No	0	29.99	48	Miscarriage	37	No	1		0
CXP	No	0	29.99	48	Miscarriage	26	No	1		0
CXP	No	0	29.99	48	Normal	23	Yes	5		0
CXP	No	0	29.99	48	Normal	21	No	0	1	0
CXP	No	0	29.99	48	Miscarriage	24	No	1		0
CXP	No	0	29.99	48	Miscarriage	26	No	2	2	0
CXP	No	0	29.99	48	Normal	28	No	0	1	0
CXP	No	0	29.99	48	Miscarriage	29	No	0	2	0
CXP	No	0	29.99	48	Normal	18	No	0		0
CXP	No	0	29.99	48	Normal	34	No	1	3	0
CXP	No	0	29.99	48	PUL	40	No	0	2	0
CXP	No	0	29.99	48	Normal	22	No	1	1	0
CXP	No	0	29.99	48	Miscarriage	21	No	0	2	0
CXP	No	0	29.99	48	Normal	26	No	0	2	0
CXP	No	0	29.99	48	Normal	24	No	5		0
CXP	No	0	29.99	48	Normal	35	No	0		0
CXP	No	0	29.99	48	Normal	30	No	1	2	0
CXP	No	0	29.99	48	Miscarriage	22	No	1		0
CXP	No	0	29.99	48	Normal	28	No	0		0
CXP	No	0	29.99	48	Normal	29	No	1		0
CXP	No	0	29.99	48	Miscarriage	35	No	1		0
CXP	No	0	29.99	48	Normal	22	No	1	2	0
CXP	No	0	29.99	48	Normal	35	No	3	2	0
CXP	No	0	29.99	48	Miscarriage	43	No	1		0
CXP	No	0	29.99	48	Normal	32	No	0	3	0
CXP	No	0	29.99	48	Normal	36	No	1	2	0
CXP	No	0	29.99	48	Normal	20	No	0	1	0
CXP	No	0	29.99	48	Normal	23	No	0	3	0
CXP	No	0	29.99	48	Normal	41	No	1	3	0
CXP	No	0	29.99	48	Normal	25	No	1	2	0
CXP	No	0	29.99	48	Normal	33	No	1		0
CXP	No	0	29.99	48	Normal	28	No	0	2	0
CXP	No	0	29.99	48	Normal	29	No	2		0
CXP	No	0	29.99	48	Miscarriage	27	No	1	2	0
CXP	No	0	29.99	48	Miscarriage	28	No	2	1	0
CXP	No	0	29.99	48	Normal	29	No	1	1	0
CXP	No	0	29.99	48	Normal	37	No	0	3	0
CXP	No	0	29.99	48	Miscarriage	24	No	0	1	0
CXP	No	0	29.99	48	Normal	34	No	1	2	0
CXP	No	0	29.99	48	Miscarriage	39	No	0	2	0
CXP	No	0	29.99	48	Normal	27	No	0	2	0
CXP	No	0	29.99	48	Miscarriage	41	Yes	0		0
CXP	No	0	29.99	48	Miscarriage	45	No	1		0
CXP	No	0	29.99	48	Miscarriage	39	No	0	2	0
CXP	No	0	29.99	48	Miscarriage	35	Yes	2	2	0
CXP	No	0	29.99	48	Normal	31	No	1	1	0
CXP	No	0	29.99	48	Miscarriage	34	No	1		0
CXP	No	0	29.99	48	Miscarriage	26	No	0	3	0
CXP	No	0	29.99	48	Normal	27	No	1	1	0
CXP	No	0	29.99	48	Normal	38	No	0		0
CXP	No	0	29.99	48	Normal	31	No	1	1	0
CXP	No	0	29.99	48	Normal	20	No	0	1	0
CXP	No	0	29.99	48	Miscarriage	29	No	2	1	0
CXP	Yes	0	29.99	48	Miscarriage	36	No	0	2	0
CXP	No	0	29.99	48	Miscarriage	29	Yes	0		0
CXP	No	0	29.99	48	Miscarriage	22	No	0		0
CXP	Yes	0	29.99	48	Miscarriage	29	No	0		0
CXP	No	0	29.99	48	Miscarriage	39	No	1		0
CXP	No	0	29.99	48	Miscarriage	39	No	1		0
CXP	No	0	29.99	48	Normal	31	No	0	2	0
CXP	No	0	29.99	48	Miscarriage	20	No	0	1	0
CXP	No	0	29.99	48	Normal	27	Yes	1	2	0
CXP	No	0	29.99	48	Normal	29	No	0		0
CXP	No	0	29.99	48	Miscarriage	31	No	1	2	0
CXP	No	0	29.99	48	Normal	30	No	0	3	0
CXP	No	0	29.99	48	Miscarriage	30	No	0	2	0
CXP	No	0	29.99	48	Miscarriage	25	No	0		0
CXP	No	0	29.99	48	Normal	40	No	1		0
CXP	No	0	29.99	48	Normal	29	No	0	1	0
CXP	No	0	29.99	48	Normal	31	No	1	2	0
CXP	No	0	29.99	48	Miscarriage	36	No	1		0
CXP	No	0	29.99	48	Miscarriage	33	Yes	2	1	0
CXP	No	0	29.99	48	Normal	34	No	0		0
CXP	No	0	29.99	48	Normal	18	No	0		0
CXP	No	0	29.99	48	Miscarriage	44	No	1	2	0
CXP	No	0	29.99	48	Normal	28	No	1	2	0
CXP	No	0	29.99	48	Normal	38	No	0	1	0
CXP	No	0	29.99	48	Normal	31	No	3	2	0
CXP	No	0	29.99	48	Miscarriage	42	No	2		0
CXP	No	0	29.99	48	Normal	20	No	0		0
CXP	No	0	29.99	48	Normal	28	No	0		0
CXP	No	0	29.99	48	Miscarriage	42	No	0		0
CXP	No	0	29.99	48	Normal	35	No	3		0
CXP	No	0	29.99	48	Normal	28	No	1		0
CXP	No	0	29.99	48	PUL	21	No	0		0
CXP	No	0	29.99	48	Normal	31	No	0		0
CXP	Yes	0	29.99	48	Miscarriage	36	No	1	2	0
CXP	No	0	29.99	48	Normal	22	No	2		0
CXP	No	0	29.99	48	Normal	34	No	0	2	0
CXP	No	0	29.99	48	Normal	29	No	1	2	0
CXP	No	0	29.99	48	PUL	27	No	1		0
CXP	No	0	29.99	48	Miscarriage	34	No	0		0
CXP	Yes	0	29.99	48	Miscarriage	26	No	3		0
CXP	No	0	29.99	48	Miscarriage	21	No	1	1	0
CXP	No	0	29.99	48	Normal	30	No	1		0
CXP	No	0	29.99	48	Miscarriage	33	No	0	2	0
CXP	No	0	29.99	48	Normal	31	No	1	1	0
CXP	No	0	29.99	48	Normal	29	No	0	2	0
CXP	No	0	29.99	48	Normal	35	No	1	2	0
CXP	No	0	29.99	48	Normal	27	No	3		0
CXP	No	0	29.99	48	Miscarriage	43	No	0		0
CXP	No	0	29.99	48	PUL	34	No	2		0
CXP	No	0	29.99	48	Normal	27	No	1		0
CXP	No	0	29.99	48	Miscarriage	38	No	0	2	0
CXP	No	0	29.99	48	Normal	34	No	1	2	0
CXP	No	0	29.99	48	Normal	33	No	0		0
CXP	No	0	29.99	48	PUL	25	No	1		0
CXP	No	0	29.99	48	Normal	33	Yes	1		0
CXP	No	0	29.99	48	Miscarriage	28	No	0		0
CXP	No	0	29.99	48	Normal	24	No	2		0
CXP	No	0	29.99	48	Normal	24	Yes	0		0
CXP	No	0	29.99	48	Normal	35	No	1	3	0
CXP	No	0	29.99	48	Miscarriage	29	No	1		0
CXP	No	0	29.99	48	Miscarriage	26	No	0		0
CXP	No	0	29.99	48	Normal	33	No	3		0
CXP	No	0	29.99	48	Miscarriage	36	No	0		0
CXP	No	0	29.99	48	Normal	19	No	1		0
CXP	No	0	29.99	48	Normal	33	Yes	0		0
CXP	No	0	29.99	48	PUL	35	No	2		0
CXP	No	0	29.99	48	Normal	35	No	0		0
CXP	No	0	29.99	48	Normal	30	No	0		0
CXP	Yes	0	29.99	48	Miscarriage	29	No	0		0
CXP	No	0	29.99	48	Normal	33	No	0		0
CZX	No	34.5	33.26	14	Normal	22	No	2	3	1
CZX	No	34.5	33.26	14	Normal	20	No	1	1	1
CZX	No	34.5	33.26	14	Normal	21	No	1	2	1
CZX	No	34.5	33.26	14	Normal	30	No	0		1
CZX	No	34.5	33.26	14	Normal	36	No	0	4	1
CZX	No	34.5	33.26	14	Normal	25	No	2	3	1
CZX	No	34.5	33.26	14	Normal	38	No	1	9	1
CZX	No	34.5	33.26	14	Normal	31	No	0	5	1
CZX	No	34.5	33.26	14	Miscarriage	38	No	0	8	1
CZX	No	34.5	33.26	14	Normal	36	No	1	8	1
CZX	No	34.5	33.26	14	Normal	28	No	1		1
CZX	No	34.5	33.26	14	Normal	23	No	1		1
CZX	No	34.5	33.26	14	Normal	19	No	1	4	1
CZX	No	34.5	33.26	14	Normal	25	No	1		1
CZX	No	34.5	33.26	14	Miscarriage	23	Yes	1	1	1
CZX	No	34.5	33.26	14	Normal	28	No	3	9	1
CZX	No	34.5	33.26	14	Normal	45	No	0	3	1
CZX	No	34.5	33.26	14	Normal	33	No	1	2	1
CZX	No	34.5	33.26	14	Normal	41	No	2	8	1
CZX	No	34.5	33.26	14	Normal	26	No	1	8	1
CZX	No	34.5	33.26	14	Normal	23	No	2	8	1
CZX	No	34.5	33.26	14	Normal	22	No	2	6	1
CZX	No	34.5	33.26	14	Normal	24	No	1		1
CZX	No	34.5	33.26	14	Normal	29	No	2	1	1
CZX	No	34.5	33.26	14	Miscarriage	31	No	1	2	1
CZX	No	34.5	33.26	14	Normal	25	No	1	8	1
CZX	No	34.5	33.26	14	Normal	23	No	0	2	1
CZX	No	34.5	33.26	14	Miscarriage	34	No	0	4	1
CZX	No	34.5	33.26	14	Normal	30	No	0		1
CZX	No	34.5	33.26	14	Normal	32	No	1		1
CZX	No	34.5	33.26	14	Miscarriage	34	No	0	4	1
CZX	No	34.5	33.26	14	Miscarriage	21	No	1	6	1
CZX	No	34.5	33.26	14	Normal	26	No	1	1	1
CZX	No	34.5	33.26	14	Normal	33	No	0	10	1
CZX	No	34.5	33.26	14	Miscarriage	16	No	0	2	1
CZX	No	34.5	33.26	14	Normal	28	Yes	0	4	1
CZX	No	34.5	33.26	14	Ectopic	29	No	1	9	1
CZX	No	34.5	33.26	14	Normal	24	No	1	8	1
CZX	No	34.5	33.26	14	Miscarriage	26	Yes	0	10	1
CZX	No	34.5	33.26	14	Normal	28	No	2	9	1
CZX	No	34.5	33.26	14	Miscarriage	32	No	1	6	1
CZX	No	34.5	33.26	14	Miscarriage	33	No	1		1
CZX	No	34.5	33.26	14	Miscarriage	16	No	0	7	1
CZX	No	34.5	33.26	14	Miscarriage	21	No	2	1	1
CZX	No	34.5	33.26	14	Miscarriage	41	No	0	9	1
CZX	No	34.5	33.26	14	Normal	32	No	2	7	1
CZX	No	34.5	33.26	14	Normal	35	No	4	8	1
CZX	No	34.5	33.26	14	Normal	27	No	4	2	1
CZX	No	34.5	33.26	14	Normal	35	No	2	9	1
CZX	No	34.5	33.26	14	PUL	35	No	2		1
CZX	No	34.5	33.26	14	Miscarriage	42	No	3	8	1
CZX	No	34.5	33.26	14	Normal	33	No	2	3	1
CZX	No	34.5	33.26	14	Normal	41	No	5	10	1
CZX	No	34.5	33.26	14	Normal	35	No	0	9	1
CZX	No	34.5	33.26	14	Normal	23	No	1	2	1
CZX	No	34.5	33.26	14	Miscarriage	27	Yes	1	4	1
CZX	No	34.5	33.26	14	Normal	22	No	0	2	1
CZX	No	34.5	33.26	14	Normal	42	Yes	3	2	1
CZX	No	34.5	33.26	14	Normal	30	Yes	1		1
CZX	No	34.5	33.26	14	Miscarriage	21	No	1	1	1
CZX	No	34.5	33.26	14	Normal	28	No	0	9	1
CZX	No	34.5	33.26	14	Normal	28	No	1	6	1
CZX	No	34.5	33.26	14	Miscarriage	35	No	5	1	1
CZX	No	34.5	33.26	14	Normal	27	No	2	2	1
CZX	No	34.5	33.26	14	Miscarriage	23	No	0	6	1
CZX	No	34.5	33.26	14	Normal	26	No	1	2	1
CZX	No	34.5	33.26	14	Normal	33	No	3	2	1
CZX	No	34.5	33.26	14	Normal	38	Yes	2	2	1
CZX	No	34.5	33.26	14	Normal	28	No	1	7	1
CZX	No	34.5	33.26	14	Normal	34	No	0	4	1
CZX	No	34.5	33.26	14	Normal	25	No	0	6	1
CZX	No	34.5	33.26	14	Normal	33	No	1	7	1
CZX	No	34.5	33.26	14	Normal	22	No	1	1	1
CZX	No	34.5	33.26	14	Miscarriage	19	No	0	1	1
CZX	No	34.5	33.26	14	Ectopic	25	No	0	4	1
CZX	No	34.5	33.26	14	Normal	20	Yes	0	2	1
CZX	No	34.5	33.26	14	Miscarriage	39	No	1	8	1
CZX	No	34.5	33.26	14	Normal	35	No	3	2	1
CZX	No	34.5	33.26	14	Normal	31	No	0	8	1
CZX	No	34.5	33.26	14	Normal	32	Yes	2	1	1
CZX	No	34.5	33.26	14	Miscarriage	25	Yes	0	6	1
CZX	No	34.5	33.26	14	Normal	23	No	1		1
CZX	No	34.5	33.26	14	Miscarriage	34	No	0	6	1
CZX	No	34.5	33.26	14	Normal	34	No	1	8	1
CZX	No	34.5	33.26	14	Normal	37	No	2	7	1
CZX	No	34.5	33.26	14	Normal	28	No	0		1
CZX	No	34.5	33.26	14	Normal	39	No	0	1	1
CZX	No	34.5	33.26	14	Normal	24	Yes	2	2	1
CZX	No	34.5	33.26	14	Normal	24	No	0	9	1
CZX	No	34.5	33.26	14	Normal	23	No	0		1
CZX	No	34.5	33.26	14	Miscarriage	19	No	0	1	1
CZX	No	34.5	33.26	14	Normal	36	No	2	5	1
CZX	No	34.5	33.26	14	Normal	34	No	1	1	1
CZX	No	34.5	33.26	14	Normal	32	No	3	3	1
CZX	No	34.5	33.26	14	Normal	31	No	5	1	1
CZX	No	34.5	33.26	14	Normal	25	No	0		1
CZX	No	34.5	33.26	14	Normal	31	No	4		1
CZX	No	34.5	33.26	14	Miscarriage	34	Yes	3	1	1
CZX	No	34.5	33.26	14	Normal	28	No	3	2	1
CZX	No	34.5	33.26	14	Normal	24	No	2	9	1
CZX	No	34.5	33.26	14	PUL	20	No	2	2	1
CZX	No	34.5	33.26	14	Normal	35	No	1	5	1
CZX	No	34.5	33.26	14	Miscarriage	40	No	1	10	1
CZX	No	34.5	33.26	14	Miscarriage	39	No	1	7	1
CZX	No	34.5	33.26	14	Miscarriage	23	No	0	7	1
CZX	No	34.5	33.26	14	Miscarriage	43	No	4	8	1
CZX	No	34.5	33.26	14	Miscarriage	25	Yes	1		1
CZX	No	34.5	33.26	14	Miscarriage	32	No	1	3	1
CZX	No	34.5	33.26	14	Normal	29	No	2	6	1
CZX	No	34.5	33.26	14	Miscarriage	25	No	0	1	1
CZX	No	34.5	33.26	14	Miscarriage	29	No	0	6	1
CZX	No	34.5	33.26	14	Miscarriage	31	No	1		1
CZX	No	34.5	33.26	14	Normal	23	No	0	10	1
CZX	No	34.5	33.26	14	Miscarriage	31	No	2	4	1
CZX	No	34.5	33.26	14	Normal	27	No	1	8	1
CZX	No	34.5	33.26	14	Miscarriage	39	No	0	3	1
CZX	Yes	34.5	33.26	14	Ectopic	32	No	3		1
CZX	No	34.5	33.26	14	Normal	28	No	0		1
CZX	No	34.5	33.26	14	Normal	29	No	1	6	1
CZX	No	34.5	33.26	14	Normal	37	No	4		1
CZX	No	34.5	33.26	14	Normal	27	No	3	6	1
CZX	No	34.5	33.26	14	Normal	26	No	2	5	1
CZX	No	34.5	33.26	14	Normal	26	Yes	0	9	1
CZX	No	34.5	33.26	14	Normal	32	No			1
CZX	No	34.5	33.26	14	Normal	36	No	2	6	1
CZX	No	34.5	33.26	14	Normal	28	No	0	3	1
CZX	No	34.5	33.26	14	Miscarriage	38	No	1	8	1
CZX	No	34.5	33.26	14	Normal	32	No	1	9	1
CZX	No	34.5	33.26	14	Normal	27	No	4	2	1
CZX	No	34.5	33.26	14	Normal	22	No	1	6	1
CZX	No	34.5	33.26	14	Ectopic	40	No	2	3	1
CZX	No	34.5	33.26	14	Miscarriage	29	No	0	8	1
CZX	No	34.5	33.26	14	Miscarriage	39	No	2	1	1
CZX	No	34.5	33.26	14	PUL	21	No	0	2	1
CZX	No	34.5	33.26	14	Miscarriage	30	No	4	1	1
CZX	No	34.5	33.26	14	Miscarriage	36	No	4	4	1
CZX	No	34.5	33.26	14	Miscarriage	43	Yes	0	1	1
CZX	No	34.5	33.26	14	Normal	28	No	2	9	1
CZX	No	34.5	33.26	14	Normal	22	No	2	2	1
CZX	No	34.5	33.26	14	Normal	26	No	2	5	1
FVX	No	0	118.02	11.5	Miscarriage	42	No	1	6	0
FVX	No	0	118.02	11.5	Normal	37	No	0	4	0
FVX	No	0	118.02	11.5	Miscarriage	35	No	0	2	0
FVX	No	0	118.02	11.5	Miscarriage	30	No	0	2	0
FVX	No	0	118.02	11.5	Miscarriage	20	Yes	0	3	0
FVX	No	0	118.02	11.5	Normal	41	Yes	2		0
FVX	No	0	118.02	11.5	Miscarriage	20	No	0	4	0
FVX	No	0	118.02	11.5	Normal	27	Yes	3	3	0
FVX	No	0	118.02	11.5	Normal	37	Yes	2	3	0
FVX	No	0	118.02	11.5	Normal	29	No	1	2	0
FVX	No	0	118.02	11.5	Miscarriage	38	Yes	1		0
FVX	No	0	118.02	11.5	Normal	34	Yes	0	2	0
FVX	No	0	118.02	11.5	Normal	39	Yes	2	4	0
FVX	No	0	118.02	11.5	Miscarriage	35	Yes	0	6	0
FVX	No	0	118.02	11.5	Normal	37	No	0	5	0
FVX	No	0	118.02	11.5	Miscarriage	39	No	3	3	0
FVX	No	0	118.02	11.5	Normal	39	No	1	10	0
FVX	No	0	118.02	11.5	Normal	33	No	1	3	0
FVX	No	0	118.02	11.5	Miscarriage	39	No	1	3	0
FVX	No	0	118.02	11.5	Miscarriage	33	No	4	5	0
FVX	No	0	118.02	11.5	Miscarriage	34	No	0	2	0
FVX	No	0	118.02	11.5	Normal	36	No	1	1	0
FVX	No	0	118.02	11.5	Normal	33	No	0	2	0
FVX	No	0	118.02	11.5	Normal	32	No	1	7	0
FVX	No	0	118.02	11.5	Normal	33	No	1	10	0
FVX	No	0	118.02	11.5	Normal	42	Yes	1	3	0
FVX	No	0	118.02	11.5	Normal	34	No	0	4	0
FVX	No	0	118.02	11.5	Normal	22	No	0	2	0
FVX	No	0	118.02	11.5	Normal	34	Yes	0	8	0
FVX	No	0	118.02	11.5	Miscarriage	29	Yes	1	5	0
FVX	No	0	118.02	11.5	Normal	32	No	0	6	0
FVX	No	0	118.02	11.5	Normal	33	No	0	5	0
FVX	No	0	118.02	11.5	Normal	38	No	1	2	0
FVX	No	0	118.02	11.5	Miscarriage	40	Yes	0	2	0
FVX	No	0	118.02	11.5	Normal	39	Yes	3	3	0
FVX	No	0	118.02	11.5	Normal	33	Yes	0	1	0
FVX	No	0	118.02	11.5	Normal	36	Yes	0	8	0
FVX	No	0	118.02	11.5	Normal	32	No	0	7	0
FVX	No	0	118.02	11.5	Miscarriage	37	No	2	2	0
FVX	No	0	118.02	11.5	Miscarriage	37	No	1	6	0
FVX	No	0	118.02	11.5	Miscarriage	21	Yes	0	1	0
FVX	No	0	118.02	11.5	Miscarriage	31	No	0	2	0
FVX	No	0	118.02	11.5	Normal	38	No	0	4	0
FVX	No	0	118.02	11.5	Normal	23	Yes	0		0
FVX	No	0	118.02	11.5	Miscarriage	38	No	2	6	0
FVX	No	0	118.02	11.5	Miscarriage	24	No	0	1	0
FVX	No	0	118.02	11.5	Normal	33	No	0		0
FVX	No	0	118.02	11.5	Normal	27	No	0	6	0
FVX	No	0	118.02	11.5	Normal	37	Yes	1	2	0
FVX	No	0	118.02	11.5	Normal	35	No	1	4	0
FVX	No	0	118.02	11.5	Miscarriage	35	Yes	0	6	0
FVX	No	0	118.02	11.5	Ectopic	38	No	1	1	0
FVX	No	0	118.02	11.5	Miscarriage	40	Yes	3	3	0
FVX	No	0	118.02	11.5	Miscarriage	38	Yes	3	2	0
FVX	No	0	118.02	11.5	Normal	26	Yes	1	4	0
FVX	No	0	118.02	11.5	Normal	36	No	0	5	0
FVX	No	0	118.02	11.5	Normal	36	No	0	8	0
FVX	No	0	118.02	11.5	Normal	31	No	1	6	0
FVX	No	0	118.02	11.5	Normal	30	No		2	0
FVX	No	0	118.02	11.5	Normal	27	No	2	2	0
FVX	No	0	118.02	11.5	Normal	28	No	0	4	0
FVX	No	0	118.02	11.5	Normal	35	No	0	4	0
FVX	No	0	118.02	11.5	Normal	33	Yes	1		0
FVX	No	0	118.02	11.5	Normal	31	Yes	0	4	0
FVX	No	0	118.02	11.5	Normal	19	Yes	0	3	0
FVX	No	0	118.02	11.5	Miscarriage	32	Yes	4	6	0
FVX	No	0	118.02	11.5	Normal	35	No	0	2	0
FVX	No	0	118.02	11.5	Normal	28	Yes	0	8	0
FVX	Yes	0	118.02	11.5	Ectopic	36	Yes	2	4	0
FVX	No	0	118.02	11.5	Normal	21	Yes	0	5	0
FVX	No	0	118.02	11.5	Miscarriage	32	No	1		0
FVX	No	0	118.02	11.5	Miscarriage	26	Yes	3	2	0
FVX	No	0	118.02	11.5	Miscarriage	33	No	0	3	0
FVX	No	0	118.02	11.5	Normal	35	No	1	6	0
FVX	No	0	118.02	11.5	Normal	24	Yes	0		0
FVX	No	0	118.02	11.5	Normal	25	Yes	1		0
FVX	No	0	118.02	11.5	Normal	31	No	0	1	0
FVX	No	0	118.02	11.5	Normal	30	No	0	5	0
FVX	No	0	118.02	11.5	Normal	30	Yes	1	2	0
FVX	No	0	118.02	11.5	Normal	36	No	1	4	0
FVX	No	0	118.02	11.5	Miscarriage	37	Yes	0	7	0
FVX	No	0	118.02	11.5	Normal	27	No	1	3	0
FVX	No	0	118.02	11.5	Normal	40	No	0		0
FVX	No	0	118.02	11.5	Normal	26	No	1	2	0
FVX	No	0	118.02	11.5	PUL	37	No	0	8	0
FVX	No	0	118.02	11.5	Miscarriage	33	Yes	0		0
FVX	No	0	118.02	11.5	Normal	42	Yes	5	2	0
FVX	No	0	118.02	11.5	Miscarriage	28	No	1	5	0
FVX	No	0	118.02	11.5	Miscarriage	35	No	0	7	0
FVX	No	0	118.02	11.5	Normal	24	Yes	0	2	0
FVX	No	0	118.02	11.5	Normal	31	No	0	8	0
FVX	No	0	118.02	11.5	Normal	30	No	0	4	0
FVX	No	0	118.02	11.5	Miscarriage	34	No	0	2	0
FVX	No	0	118.02	11.5	Miscarriage	41	No	1	3	0
FVX	No	0	118.02	11.5	Normal	24	No	0	4	0
FVX	No	0	118.02	11.5	Miscarriage	30	No	0	5	0
FVX	No	0	118.02	11.5	Normal	25	Yes	1	6	0
FVX	No	0	118.02	11.5	Normal	38	No	0	4	0
FVX	No	0	118.02	11.5	Normal	33	No	1	10	0
FVX	No	0	118.02	11.5	Normal	39	Yes	1	2	0
FVX	No	0	118.02	11.5	Normal	37	No	0	4	0
FVX	No	0	118.02	11.5	Miscarriage	22	No	0	2	0
FVX	No	0	118.02	11.5	Normal	33	No	0	3	0
FVX	No	0	118.02	11.5	Normal	41	No	0	8	0
FVX	No	0	118.02	11.5	Miscarriage	37	No	1	2	0
FVX	No	0	118.02	11.5	Normal	31	Yes	2	3	0
FVX	No	0	118.02	11.5	Normal	40	No	0	4	0
FVX	No	0	118.02	11.5	Normal	30	No	0	7	0
FVX	No	0	118.02	11.5	Normal	26	No	0	4	0
FVX	No	0	118.02	11.5	Normal	34	No	0	4	0
FVX	No	0	118.02	11.5	Miscarriage	34	No	0	2	0
FVX	No	0	118.02	11.5	Miscarriage	33	Yes	0	5	0
FVX	No	0	118.02	11.5	Normal	29	No	0	4	0
FVX	No	0	118.02	11.5	Miscarriage	30	No	0	9	0
FVX	No	0	118.02	11.5	Normal	24	No	0		0
FVX	No	0	118.02	11.5	Normal	26	No	2	2	0
FVX	No	0	118.02	11.5	Normal	31	Yes	2	2	0
FVX	No	0	118.02	11.5	Normal	36	No	0	4	0
FVX	No	0	118.02	11.5	Normal	31	No	0	10	0
FVX	No	0	118.02	11.5	Miscarriage	36	No	0	4	0
FVX	No	0	118.02	11.5	Normal	35	Yes	4		0
FVX	No	0	118.02	11.5	Miscarriage	27	No	0	3	0
FVX	No	0	118.02	11.5	Miscarriage	30	No	0	4	0
FVX	No	0	118.02	11.5	Miscarriage	43	Yes	2	10	0
FVX	No	0	118.02	11.5	Normal	27	No	1	9	0
FVX	No	0	118.02	11.5	Miscarriage	30	No	0	9	0
FVX	No	0	118.02	11.5	Normal	34	Yes	0	3	0
FVX	No	0	118.02	11.5	Normal	27	Yes	1	2	0
FVX	No	0	118.02	11.5	Miscarriage	27	Yes	0	2	0
FVX	No	0	118.02	11.5	Normal	34	No	1	9	0
FVX	No	0	118.02	11.5	Normal	44	Yes	0	4	0
FVX	No	0	118.02	11.5	Normal	30	No	1	5	0
FVX	No	0	118.02	11.5	Miscarriage	29	No	1	4	0
FVX	No	0	118.02	11.5	Normal	34	Yes	2		0
FVX	No	0	118.02	11.5	Normal	31	Yes	0	5	0
FVX	No	0	118.02	11.5	Normal	26	Yes	2	3	0
FVX	No	0	118.02	11.5	Miscarriage	39	Yes	2	4	0
FVX	No	0	118.02	11.5	Normal	28	Yes	1	1	0
FVX	No	0	118.02	11.5	Normal	46	No	2	4	0
FVX	No	0	118.02	11.5	Normal	36	No	0	5	0
FVX	No	0	118.02	11.5	Miscarriage	33	No	1	5	0
FVX	No	0	118.02	11.5	Miscarriage	35	No	0	4	0
FVX	No	0	118.02	11.5	Miscarriage	30	Yes	4		0
GFY	No	48	28.33	0	Miscarriage	30	No	0	10	0
GFY	No	48	28.33	0	Normal	35	Yes	0	8	0
GFY	No	48	28.33	0	Miscarriage	37	No	2	8	0
GFY	No	48	28.33	0	Normal	42	Yes	0	10	0
GFY	No	48	28.33	0	Normal	33	No	2	5	0
GFY	No	48	28.33	0	Normal	36	No	2	8	0
GFY	No	48	28.33	0	Normal	52	No	1	7	0
GFY	No	48	28.33	0	Normal	36	No	1	5	0
GFY	Yes	48	28.33	0	Other	19	Yes	0	7	0
GFY	No	48	28.33	0	Normal	39	No	4	10	0
GFY	No	48	28.33	0	Normal	39	Yes	0	9	0
GFY	Yes	48	28.33	0	Normal	26	No	2	10	0
GFY	No	48	28.33	0	Normal	30	No	1	7	0
GFY	No	48	28.33	0	Normal	27	No	1	10	0
GFY	No	48	28.33	0	Miscarriage	32	No	0	9	0
GFY	No	48	28.33	0	Normal	22	No	0	9	0
GFY	No	48	28.33	0	Normal	37	No	2	8	0
GFY	No	48	28.33	0	Normal	26	No	1	10	0
GFY	No	48	28.33	0	Normal	22	No	1	10	0
GFY	No	48	28.33	0	Normal	38	No	0	10	0
GFY	No	48	28.33	0	Normal	24	No	0	9	0
GFY	No	48	28.33	0	Normal	40	No	2	8	0
GFY	No	48	28.33	0	Normal	30	No	2		0
GFY	No	48	28.33	0	Normal	24	No	0	10	0
GFY	No	48	28.33	0	Normal	30	No	0	9	0
GFY	No	48	28.33	0	Miscarriage	29	No	0	4	0
GFY	No	48	28.33	0	Miscarriage	44	No	3	8	0
GFY	No	48	28.33	0	Normal	30	No	0	8	0
GFY	No	48	28.33	0	Normal	23	No	1	10	0
GFY	No	48	28.33	0	Normal	28	No	0	9	0
GFY	No	48	28.33	0	Normal	31	No	0	5	0
GFY	No	48	28.33	0	Normal	34	No	1	9	0
GFY	No	48	28.33	0	Normal	31	No	0	10	0
GFY	No	48	28.33	0	Normal	28	No	0	8	0
GFY	No	48	28.33	0	Normal	37	No	1	10	0
GFY	No	48	28.33	0	Miscarriage	39	No	0	8	0
GFY	No	48	28.33	0	Normal	31	Yes	1	9	0
GFY	No	48	28.33	0	Normal	39	No	0	7	0
GFY	No	48	28.33	0	Normal	32	No	0	10	0
GFY	No	48	28.33	0	Normal	35	No	2	5	0
GFY	No	48	28.33	0	Normal	36	No	0	8	0
GFY	No	48	28.33	0	Miscarriage	34	No	0	9	0
GFY	No	48	28.33	0	Miscarriage	36	No	1	10	0
GFY	No	48	28.33	0	Normal	24	No	0	9	0
GFY	No	48	28.33	0	Normal	29	No	1	9	0
GFY	No	48	28.33	0	Miscarriage	35	Yes	0	9	0
GFY	No	48	28.33	0	Normal	36	No	2	10	0
GFY	No	48	28.33	0	Normal	27	Yes	1	10	0
GFY	No	48	28.33	0	Normal	33	No	0	8	0
GFY	No	48	28.33	0	Miscarriage	31	No	0	8	0
GFY	No	48	28.33	0	Normal	21	No	0	6	0
GFY	No	48	28.33	0	Normal	29	Yes	0	4	0
GFY	No	48	28.33	0	Miscarriage	35	No	1	9	0
GFY	No	48	28.33	0	Normal	39	No	0	9	0
GFY	No	48	28.33	0	Miscarriage	38	No	3	9	0
GFY	No	48	28.33	0	Normal	29	No	1	2	0
GFY	No	48	28.33	0	Normal	33	No	0	9	0
GFY	No	48	28.33	0	Normal	27	No	1	5	0
GFY	No	48	28.33	0	Normal	28	No	0	6	0
GFY	Yes	48	28.33	0	Ectopic	27	No	2	9	0
GFY	No	48	28.33	0	Normal	30	No	0	8	0
GFY	No	48	28.33	0	Normal	28	No	0	8	0
GFY	No	48	28.33	0	Miscarriage	31	No	0	10	0
GFY	Yes	48	28.33	0	Miscarriage	26	No	1	9	0
GFY	No	48	28.33	0	Miscarriage	39	No	0	9	0
GFY	No	48	28.33	0	PUL	23	No	2	8	0
GFY	No	48	28.33	0	Miscarriage	37	No	0	10	0
GFY	No	48	28.33	0	Normal	35	No	1	8	0
GFY	No	48	28.33	0	Normal	39	No	0	10	0
GFY	No	48	28.33	0	Miscarriage	40	No	0		0
GFY	No	48	28.33	0	Normal	29	No	0	8	0
GFY	No	48	28.33	0	Normal	35	No	0	10	0
GFY	Yes	48	28.33	0	Ectopic	26	No	1	10	0
GFY	No	48	28.33	0	Normal	30	No	1	10	0
GFY	No	48	28.33	0	Normal	24	No	1	10	0
GFY	No	48	28.33	0	Normal	27	Yes	1	4	0
GFY	No	48	28.33	0	Miscarriage	34	No	0	9	0
GFY	No	48	28.33	0	Normal	24	No	2	5	0
GFY	No	48	28.33	0	Miscarriage	34	No	2	9	0
GFY	No	48	28.33	0	Miscarriage	28	No	0		0
GFY	No	48	28.33	0	Miscarriage	36	No	1	10	0
GFY	No	48	28.33	0	Miscarriage	38	No	0	8	0
GFY	No	48	28.33	0	Normal	27	No	0	7	0
GFY	No	48	28.33	0	Miscarriage	40	No	1	9	0
GFY	No	48	28.33	0	Normal	29	No	0	10	0
GFY	No	48	28.33	0	Miscarriage	33	Yes	1	9	0
GFY	No	48	28.33	0	Normal	35	No	2	9	0
GFY	No	48	28.33	0	Miscarriage	28	No	0	9	0
GFY	No	48	28.33	0	Miscarriage	22	No	0	10	0
GFY	No	48	28.33	0	Miscarriage	30	No	0	9	0
GFY	No	48	28.33	0	Normal	33	No	1	9	0
GFY	No	48	28.33	0	Normal	39	Yes	0	10	0
GFY	No	48	28.33	0	Normal	22	No	1	3	0
GFY	No	48	28.33	0	Normal	22	No	0	9	0
GFY	No	48	28.33	0	Normal	40	Yes	1	7	0
GFY	No	48	28.33	0	Normal	22	No	1	8	0
GFY	No	48	28.33	0	Normal	28	No	0	9	0
GFY	No	48	28.33	0	Normal	32	No	1	3	0
GFY	No	48	28.33	0	Normal	31	No	0	8	0
GFY	No	48	28.33	0	Miscarriage	45	No	2	5	0
GFY	No	48	28.33	0	Miscarriage	32	Yes	0	7	0
GFY	No	48	28.33	0	Normal	26	Yes	0	8	0
GFY	No	48	28.33	0	Miscarriage	30	Yes	0	10	0
GFY	No	48	28.33	0	Normal	36	No	1	10	0
GFY	No	48	28.33	0	Miscarriage	26	No	0	10	0
GFY	No	48	28.33	0	Normal	31	No	1	7	0
GFY	No	48	28.33	0	PUL	33	Yes	1	8	0
GFY	No	48	28.33	0	Normal	36	No	1	6	0
GFY	No	48	28.33	0	Normal	38	No	3	7	0
GFY	No	48	28.33	0	Normal	36	No	0	10	0
GFY	Yes	48	28.33	0	Miscarriage	41	No	1	8	0
GFY	No	48	28.33	0	Miscarriage	35	No	1	8	0
GFY	No	48	28.33	0	Normal	28	Yes	0	3	0
GFY	No	48	28.33	0	Normal	18	No	0	10	0
GFY	No	48	28.33	0	Normal	43	No	1	7	0
GFY	No	48	28.33	0	Normal	32	No	0	10	0
GFY	No	48	28.33	0	Normal	29	No	2	4	0
GFY	No	48	28.33	0	Normal	36	Yes	1	10	0
GFY	No	48	28.33	0	PUL	37	No	1	10	0
GFY	No	48	28.33	0	Miscarriage	33	No	0	10	0
GFY	No	48	28.33	0	Normal	36	No	1	6	0
GFY	No	48	28.33	0	Normal	29	No	0	5	0
GFY	No	48	28.33	0	Normal	32	Yes	1	9	0
GFY	No	48	28.33	0	Miscarriage	36	No	2	10	0
GFY	No	48	28.33	0	Normal	30	No	1	7	0
GFY	No	48	28.33	0	Normal	29	No	0	8	0
GFY	No	48	28.33	0	Normal	22	No	3	10	0
GFY	No	48	28.33	0	Normal	19	No	0	8	0
GFY	No	48	28.33	0	Normal	32	No	0	7	0
GFY	No	48	28.33	0	Normal	33	No	0	9	0
GFY	No	48	28.33	0	Ectopic	40	Yes	1	9	0
GFY	No	48	28.33	0	Normal	41	No	3	9	0
GFY	No	48	28.33	0	Miscarriage	33	No	0	8	0
GFY	No	48	28.33	0	Normal	28	Yes	0	7	0
GFY	No	48	28.33	0	PUL	56	Yes	3	4	0
GFY	No	48	28.33	0	Normal	27	No	0	5	0
GFY	No	48	28.33	0	Normal	30	No	0	7	0
GFY	No	48	28.33	0	Normal	38	No	4	9	0
GFY	No	48	28.33	0	Normal	22	No	0	7	0
GFY	No	48	28.33	0	Miscarriage	40	No	4	5	0
GFY	No	48	28.33	0	Miscarriage	22	No		10	0
GFY	No	48	28.33	0	Normal	31	No	1	9	0
GFY	No	48	28.33	0	Normal	33	No	0	8	0
GFY	No	48	28.33	0	Miscarriage	39	No	0	10	0
GFY	Yes	48	28.33	0	Ectopic	31	No	1	4	0
GFY	No	48	28.33	0	Normal	32	No	1	8	0
GFY	No	48	28.33	0	Miscarriage	40	No	2	9	0
GFY	No	48	28.33	0	Normal	37	Yes	1	10	0
GFY	No	48	28.33	0	Normal	29	Yes	2	10	0
GFY	No	48	28.33	0	Normal	29	No	1	9	0
GFY	Yes	48	28.33	0	Ectopic	37	No	1	10	0
GLR	No	0	16.39	0	Normal	36	No	1	7	0
GLR	No	0	16.39	0	Normal	36	No	3	4	0
GLR	No	0	16.39	0	Normal	22	No	2	1	0
GLR	Yes	0	16.39	0	Ectopic	25	No	1	5	0
GLR	No	0	16.39	0	Normal	31	No	0	9	0
GLR	No	0	16.39	0	Normal	29	No	0	4	0
GLR	No	0	16.39	0	Normal	29	No	0	9	0
GLR	No	0	16.39	0	Normal	31	No	3	1	0
GLR	No	0	16.39	0	Normal	33	No	1	3	0
GLR	No	0	16.39	0	PUL	46	No	6	1	0
GLR	No	0	16.39	0	Normal	27	No	0	8	0
GLR	No	0	16.39	0	Normal	25	No	2	2	0
GLR	No	0	16.39	0	Normal	30	No	1	1	0
GLR	No	0	16.39	0	Normal	33	No	1	1	0
GLR	No	0	16.39	0	Miscarriage	22	No	1	1	0
GLR	No	0	16.39	0	Normal	34	No	0	2	0
GLR	No	0	16.39	0	Normal	22	No	3	1	0
GLR	No	0	16.39	0	Miscarriage	22	No	0	2	0
GLR	No	0	16.39	0	Normal	39	No	1	1	0
GLR	No	0	16.39	0	Ectopic	22	No	2	2	0
GLR	No	0	16.39	0	Normal	22	No	2	2	0
GLR	No	0	16.39	0	Miscarriage	37	No	1	5	0
GLR	No	0	16.39	0	Normal	32	Yes	2	3	0
GLR	No	0	16.39	0	Normal	33	No	1	4	0
GLR	No	0	16.39	0	Normal	17	No	0	1	0
GLR	No	0	16.39	0	Miscarriage	29	No	0	3	0
GLR	No	0	16.39	0	Normal	21	No	1	2	0
GLR	No	0	16.39	0	Normal	28	No	0	3	0
GLR	No	0	16.39	0	Miscarriage	23	Yes	0	3	0
GLR	No	0	16.39	0	Normal	22	No	0	5	0
GLR	No	0	16.39	0	Miscarriage	26	No	1	7	0
GLR	No	0	16.39	0	Normal	30	No	1	8	0
GLR	No	0	16.39	0	Miscarriage	24	Yes	0	1	0
GLR	No	0	16.39	0	Normal	29	No	0	6	0
GLR	No	0	16.39	0	Normal	38	No	0	7	0
GLR	No	0	16.39	0	Normal	22	No	0	6	0
GLR	No	0	16.39	0	Normal	32	No	0	9	0
GLR	No	0	16.39	0	Miscarriage	29	No	3	3	0
GLR	No	0	16.39	0	Normal	30	No	2	2	0
GLR	No	0	16.39	0	Miscarriage	29	Yes	2	1	0
GLR	No	0	16.39	0	Miscarriage	26	No	1	4	0
GLR	No	0	16.39	0	Normal	29	No	1	1	0
GLR	No	0	16.39	0	Normal	24	No	0	7	0
GLR	No	0	16.39	0	Normal	35	No	2	9	0
GLR	No	0	16.39	0	Normal	29	No	1	2	0
GLR	No	0	16.39	0	Normal	26	No	2	6	0
GLR	No	0	16.39	0	Normal	33	No	1	8	0
GLR	No	0	16.39	0	Miscarriage	28	Yes	0	1	0
GLR	No	0	16.39	0	Miscarriage	40	No	3	5	0
GLR	No	0	16.39	0	Normal	37	No	2	6	0
GLR	No	0	16.39	0	Miscarriage	24	No	1	1	0
GLR	No	0	16.39	0	Normal	32	No	2	3	0
GLR	No	0	16.39	0	Normal	30	No	3	1	0
GLR	No	0	16.39	0	Miscarriage	27	No	1	1	0
GLR	No	0	16.39	0	Normal	30	Yes	1	1	0
GLR	No	0	16.39	0	Normal	35	No	3	1	0
GLR	No	0	16.39	0	Normal	25	No	1	7	0
GLR	No	0	16.39	0	Normal	38	No	1	1	0
GLR	No	0	16.39	0	Normal	34	No	5	3	0
GLR	No	0	16.39	0	Miscarriage	17	Yes	0	1	0
GLR	No	0	16.39	0	PUL	25	No		1	0
GLR	No	0	16.39	0	Normal	21	No		1	0
GLR	No	0	16.39	0	Miscarriage	26	No	0	3	0
GLR	No	0	16.39	0	Normal	23	No	0	1	0
GLR	No	0	16.39	0	Normal	24	No	0	5	0
GLR	No	0	16.39	0	Normal	25	No	1	1	0
GLR	No	0	16.39	0	Normal	21	No	0	6	0
GLR	No	0	16.39	0	Normal	26	No	1	2	0
GLR	No	0	16.39	0	Miscarriage	35	No	0	2	0
GLR	No	0	16.39	0	Normal	27	No	0	1	0
GLR	No	0	16.39	0	Normal	27	No	0	5	0
GLR	No	0	16.39	0	Miscarriage	32	No	3	7	0
GLR	No	0	16.39	0	Normal	23	No	1	1	0
GLR	No	0	16.39	0	Normal	28	No	1	3	0
GLR	No	0	16.39	0	Miscarriage	30	No	1	1	0
GLR	No	0	16.39	0	Miscarriage	42	Yes	3	1	0
GLR	No	0	16.39	0	Miscarriage	36	No	2	3	0
GLR	No	0	16.39	0	Normal	18	No	0	3	0
GLR	No	0	16.39	0	Normal	29	Yes	1	2	0
GLR	No	0	16.39	0	Normal	25	No	1	4	0
GLR	No	0	16.39	0	Normal	26	No	1	7	0
GLR	No	0	16.39	0	Normal	34	No	1	5	0
GLR	No	0	16.39	0	Normal	38	No	6	3	0
GLR	No	0	16.39	0	Miscarriage	23	No	0	2	0
GLR	Yes	0	16.39	0	Ectopic	36	Yes	1	3	0
GLR	No	0	16.39	0	Miscarriage	33	No	0		0
GLR	Yes	0	16.39	0	PUL	36	Yes		1	0
GLR	No	0	16.39	0	Normal	29	No	0	1	0
GLR	No	0	16.39	0	Normal	23	No	1	2	0
GLR	No	0	16.39	0	Normal	26	No	1	1	0
GLR	No	0	16.39	0	Normal	23	No	1	4	0
GLR	No	0	16.39	0	Miscarriage	31	No	0	1	0
GLR	No	0	16.39	0	Normal	21	No	1	1	0
GLR	No	0	16.39	0	Normal	36	No	4	1	0
GLR	No	0	16.39	0	Normal	26	No	1	4	0
GLR	No	0	16.39	0	Normal	32	Yes	3	2	0
GLR	No	0	16.39	0	Miscarriage	31	No	0	8	0
GLR	No	0	16.39	0	Normal	29	No	1	3	0
GLR	No	0	16.39	0	Normal	41	No	6	1	0
GLR	No	0	16.39	0	Normal	29	No	0	9	0
GLR	No	0	16.39	0	Normal	30	No	3	2	0
GLR	No	0	16.39	0	Normal	19	No	1	6	0
GLR	No	0	16.39	0	PUL	31	No	1	3	0
GLR	No	0	16.39	0	Normal	41	Yes	2	5	0
GLR	No	0	16.39	0	Normal	23	No	2	1	0
GLR	No	0	16.39	0	Miscarriage	24	No	0	1	0
GLR	No	0	16.39	0	Miscarriage	35	No	0	6	0
GLR	No	0	16.39	0	Normal	19	No	1	1	0
GLR	No	0	16.39	0	Normal	21	No	0	6	0
GLR	No	0	16.39	0	Miscarriage	27	No	1	3	0
GLR	No	0	16.39	0	Normal	31	No	2	1	0
GLR	No	0	16.39	0	Normal	33	No	1	3	0
GLR	No	0	16.39	0	Miscarriage	34	No	0	4	0
GLR	No	0	16.39	0	Normal	30	No	5	1	0
GLR	No	0	16.39	0	Miscarriage	19	No	0	3	0
GLR	No	0	16.39	0	PUL	28	No	0	1	0
GLR	No	0	16.39	0	Normal	26	No		5	0
GLR	No	0	16.39	0	Normal	23	No	1	3	0
GLR	No	0	16.39	0	Normal	27	No	1	1	0
GLR	No	0	16.39	0	Normal	33	No	2	1	0
GLR	No	0	16.39	0	PUL	26	No		3	0
GLR	Yes	0	16.39	0	Normal	25	Yes	1	8	0
GLR	No	0	16.39	0	Normal	34	No	0	8	0
GLR	No	0	16.39	0	Normal	24	No	1	1	0
GLR	No	0	16.39	0	Miscarriage	34	No	1	2	0
GLR	Yes	0	16.39	0	Miscarriage	30	No	1	2	0
GLR	No	0	16.39	0	Normal	28	No	1	4	0
GLR	No	0	16.39	0	Normal	27	No	0	5	0
GLR	No	0	16.39	0	Miscarriage	38	No	0	8	0
GLR	No	0	16.39	0	Normal	32	No	1	7	0
GLR	No	0	16.39	0	Normal	25	No	2	3	0
GLR	No	0	16.39	0	Normal	26	No	1	7	0
GLR	No	0	16.39	0	Miscarriage	39	Yes	1	7	0
GLR	No	0	16.39	0	Normal	31	No		2	0
GLR	No	0	16.39	0	Normal	27	No	0	6	0
GLR	No	0	16.39	0	Normal	41	No	4	8	0
GLR	No	0	16.39	0	Normal	30	No	1	7	0
GLR	No	0	16.39	0	Miscarriage	29	Yes		1	0
GLR	Yes	0	16.39	0	Normal	34	No	0	4	0
GLR	No	0	16.39	0	Miscarriage	33	No	3	2	0
GLR	No	0	16.39	0	Normal	24	No	0	6	0
GLR	No	0	16.39	0	Normal	37	No	1	7	0
GLR	Yes	0	16.39	0	Ectopic	33	No	0	4	0
GLR	No	0	16.39	0	Normal	24	No	1	5	0
GLR	No	0	16.39	0	Normal	34	No	3	5	0
GLR	No	0	16.39	0	Normal	31	No	0	7	0
GLR	No	0	16.39	0	Miscarriage	24	No	1	1	0
GLR	No	0	16.39	0	Normal	23	No	0	8	0
GLR	No	0	16.39	0	Normal	33	No	1	4	0
GLR	No	0	16.39	0	Normal	24	Yes	0	2	0
HJZ	No	0	21.27	14	Normal	25	Yes	0	3	1
HJZ	No	0	21.27	14	Normal	17	No	0	4	1
HJZ	No	0	21.27	14	Miscarriage	28	Yes	1	3	1
HJZ	No	0	21.27	14	Miscarriage	41	No	0	2	1
HJZ	No	0	21.27	14	Normal	29	Yes	0	1	1
HJZ	No	0	21.27	14	Normal	19	No	0		1
HJZ	No	0	21.27	14	Miscarriage	25	No	0	3	1
HJZ	No	0	21.27	14	Miscarriage	38	Yes	2	1	1
HJZ	No	0	21.27	14	Normal	26	No	0	1	1
HJZ	Yes	0	21.27	14	Ectopic	25	Yes	1	2	1
HJZ	No	0	21.27	14	Miscarriage	41	No	1	6	1
HJZ	No	0	21.27	14	Normal	28	No	1	4	1
HJZ	No	0	21.27	14	Ectopic	27	No	0	1	1
HJZ	No	0	21.27	14	Normal	22	Yes	0	1	1
HJZ	No	0	21.27	14	Normal	27	Yes	0	1	1
HJZ	No	0	21.27	14	Normal	32	Yes	2	2	1
HJZ	No	0	21.27	14	Miscarriage	37	Yes	2	1	1
HJZ	No	0	21.27	14	Miscarriage	33	No	1	3	1
HJZ	No	0	21.27	14	Normal	30	No	4	1	1
HJZ	Yes	0	21.27	14	Ectopic	38	Yes	6	1	1
HJZ	No	0	21.27	14	Miscarriage	29	No	0	4	1
HJZ	No	0	21.27	14	Miscarriage	34	Yes	4	3	1
HJZ	No	0	21.27	14	Miscarriage	29	Yes	1	1	1
HJZ	No	0	21.27	14	Miscarriage	29	Yes	2	2	1
HJZ	No	0	21.27	14	Miscarriage	28	Yes	2	1	1
HJZ	Yes	0	21.27	14	PUL	33	Yes	0	1	1
HJZ	No	0	21.27	14	Miscarriage	19	No	0	4	1
HJZ	No	0	21.27	14	Miscarriage	41	Yes	7	1	1
HJZ	No	0	21.27	14	Normal	23	Yes	1	5	1
HJZ	No	0	21.27	14	Normal	29	Yes	0	3	1
HJZ	No	0	21.27	14	Normal	28	Yes	1	5	1
HJZ	No	0	21.27	14	Normal	27	Yes	0	1	1
HJZ	No	0	21.27	14	Miscarriage	21	Yes	0	3	1
HJZ	No	0	21.27	14	Miscarriage	35	Yes	1	1	1
HJZ	No	0	21.27	14	Normal	37	No	1	8	1
HJZ	No	0	21.27	14	Miscarriage	18	Yes	0	1	1
HJZ	No	0	21.27	14	Normal	29	Yes	0	5	1
HJZ	No	0	21.27	14	Normal	18	Yes	0	6	1
HJZ	No	0	21.27	14	Normal	34	Yes	4	2	1
HJZ	No	0	21.27	14	Normal	21	Yes	0	1	1
HJZ	No	0	21.27	14	Miscarriage	26	No	0	6	1
HJZ	No	0	21.27	14	Normal	39	Yes	2	1	1
HJZ	No	0	21.27	14	Normal	25	No	1	1	1
HJZ	No	0	21.27	14	Normal	26	No	1	3	1
HJZ	No	0	21.27	14	Normal	24	Yes	0	1	1
HJZ	No	0	21.27	14	Normal	36	Yes	3	1	1
HJZ	No	0	21.27	14	Normal	27	No	2	5	1
HJZ	No	0	21.27	14	Normal	28	No	0	1	1
HJZ	No	0	21.27	14	Normal	29	Yes	1	2	1
HJZ	No	0	21.27	14	Normal	29	No	0		1
HJZ	No	0	21.27	14	Normal	30	No	1	1	1
HJZ	No	0	21.27	14	Normal	28	No	0		1
HJZ	Yes	0	21.27	14	Miscarriage	27	No	0	1	1
HJZ	No	0	21.27	14	PUL	19	Yes	0	1	1
HJZ	No	0	21.27	14	Normal	33	Yes	0	3	1
HJZ	No	0	21.27	14	Normal	27	No	1		1
HJZ	No	0	21.27	14	Normal	25	Yes	1	3	1
HJZ	No	0	21.27	14	Miscarriage	35	Yes	1	3	1
HJZ	No	0	21.27	14	Normal	38	Yes	3	2	1
HJZ	No	0	21.27	14	Normal	38	Yes	1	1	1
HJZ	No	0	21.27	14	Miscarriage	22	Yes	0	1	1
HJZ	No	0	21.27	14	Normal	27	Yes	0	2	1
HJZ	No	0	21.27	14	Normal	21	Yes	2	2	1
HJZ	No	0	21.27	14	Normal	37	Yes	2	5	1
HJZ	No	0	21.27	14	Miscarriage	25	Yes	1	4	1
HJZ	No	0	21.27	14	Other	42	Yes	1	2	1
HJZ	No	0	21.27	14	Normal	35	No	0	5	1
HJZ	No	0	21.27	14	Miscarriage	28	Yes	1	4	1
HJZ	No	0	21.27	14	Normal	30	Yes	0	1	1
HJZ	No	0	21.27	14	Miscarriage	25	Yes	0	2	1
HJZ	No	0	21.27	14	Normal	25	Yes	0	3	1
HJZ	No	0	21.27	14	Normal	28	Yes	3	1	1
HJZ	No	0	21.27	14	Normal	28	No	2	3	1
HJZ	No	0	21.27	14	Normal	30	Yes	1	1	1
HJZ	No	0	21.27	14	Miscarriage	30	No	1	6	1
HJZ	No	0	21.27	14	Normal	30	No	1	1	1
HJZ	No	0	21.27	14	Normal	19	No	0	1	1
HJZ	No	0	21.27	14	Normal	36	Yes	1	4	1
HJZ	No	0	21.27	14	Miscarriage	20	No	1	1	1
HJZ	Yes	0	21.27	14	Normal	31	No	1	6	1
HJZ	No	0	21.27	14	Miscarriage	18	No	1	1	1
HJZ	No	0	21.27	14	Normal	32	Yes	5	4	1
HJZ	No	0	21.27	14	Normal	21	Yes	0	1	1
HJZ	No	0	21.27	14	Normal	34	No	1	1	1
HJZ	No	0	21.27	14	PUL	25	Yes	1	1	1
HJZ	No	0	21.27	14	Miscarriage	43	No	3	7	1
HJZ	No	0	21.27	14	Normal	18	Yes	0	5	1
HJZ	No	0	21.27	14	Normal	34	No	0	8	1
HJZ	No	0	21.27	14	Normal	18	No	0	1	1
HJZ	No	0	21.27	14	Miscarriage	27	Yes	0	1	1
HJZ	No	0	21.27	14	Miscarriage	37	No	3	8	1
HJZ	No	0	21.27	14	Miscarriage	21	Yes	0	1	1
HJZ	No	0	21.27	14	Normal	36	No	1	3	1
HJZ	No	0	21.27	14	Miscarriage	23	Yes	1	2	1
HJZ	No	0	21.27	14	Miscarriage	44	Yes	2	8	1
HJZ	No	0	21.27	14	Normal	35	No	3	1	1
HJZ	No	0	21.27	14	Miscarriage	37	Yes	5	3	1
HJZ	No	0	21.27	14	Normal	41	No	1	10	1
HJZ	No	0	21.27	14	Normal	31	Yes	2	1	1
HJZ	No	0	21.27	14	Normal	31	No	4	1	1
HJZ	No	0	21.27	14	Normal	23	Yes	0	3	1
HJZ	No	0	21.27	14	Normal	21	No	0		1
HJZ	No	0	21.27	14	Normal	24	Yes	0	1	1
HJZ	No	0	21.27	14	Normal	24	Yes	0	2	1
HJZ	No	0	21.27	14	Normal	36	Yes	3	1	1
HJZ	No	0	21.27	14	Normal	36	Yes	1	3	1
HJZ	No	0	21.27	14	PUL	16	No	0	3	1
HJZ	No	0	21.27	14	Normal	30	Yes	2	2	1
HJZ	No	0	21.27	14	Normal	24	No	1	1	1
HJZ	No	0	21.27	14	Normal	34	Yes	3		1
HJZ	No	0	21.27	14	Normal	23	No	1	5	1
HJZ	No	0	21.27	14	Miscarriage	25	No	1	3	1
HJZ	No	0	21.27	14	Miscarriage	27	No	1	2	1
HJZ	No	0	21.27	14	Normal	36	No	1	6	1
HJZ	No	0	21.27	14	Normal	20	Yes	0	1	1
HJZ	No	0	21.27	14	Miscarriage	25	Yes	1	3	1
HJZ	No	0	21.27	14	Normal	29	Yes	1	4	1
HJZ	No	0	21.27	14	Normal	43	Yes	2	1	1
HJZ	No	0	21.27	14	PUL	34	Yes	1	2	1
HJZ	No	0	21.27	14	Normal	40	No	1	1	1
HJZ	No	0	21.27	14	Normal	29	Yes	0	1	1
HJZ	No	0	21.27	14	Normal	20	No	1	5	1
HJZ	No	0	21.27	14	PUL	37	Yes	1	1	1
HJZ	No	0	21.27	14	Miscarriage	32	No	2	6	1
HJZ	No	0	21.27	14	Normal	35	Yes	2	1	1
HJZ	No	0	21.27	14	Normal	30	No	4	1	1
HJZ	No	0	21.27	14	Normal	27	Yes	1	1	1
HJZ	No	0	21.27	14	Miscarriage	36	No	0	3	1
HJZ	No	0	21.27	14	Miscarriage	29	Yes	1	1	1
HJZ	No	0	21.27	14	Miscarriage	25	No	2	7	1
HJZ	No	0	21.27	14	Normal	29	No	1	5	1
HJZ	No	0	21.27	14	Normal	26	No	3	1	1
HJZ	No	0	21.27	14	Miscarriage	43	Yes	1	2	1
HJZ	No	0	21.27	14	Miscarriage	33	Yes	0	3	1
HJZ	Yes	0	21.27	14	Normal	33	No	1	5	1
HJZ	No	0	21.27	14	Normal	29	Yes	0	1	1
HJZ	No	0	21.27	14	Normal	34	Yes	0	1	1
HJZ	No	0	21.27	14	Normal	30	Yes	0	1	1
HJZ	No	0	21.27	14	Normal	24	No	0	1	1
HJZ	No	0	21.27	14	Normal	28	Yes	2	1	1
HJZ	No	0	21.27	14	Normal	32	No	3	1	1
HJZ	No	0	21.27	14	Normal	30	No	0	2	1
HJZ	No	0	21.27	14	Normal	28	No	2	1	1
HJZ	No	0	21.27	14	Normal	27	No	1	5	1
HJZ	No	0	21.27	14	Miscarriage	21	Yes	0	1	1
HJZ	No	0	21.27	14	Miscarriage	28	No	5	3	1
HJZ	No	0	21.27	14	Normal	33	No	3	2	1
HJZ	No	0	21.27	14	Normal	47	Yes	3	1	1
HJZ	No	0	21.27	14	Miscarriage	23	No	3	1	1
HYG	No	0	16.55	0	Normal	41	No	1	10	0
HYG	No	0	16.55	0	Miscarriage	29	No	1	6	0
HYG	No	0	16.55	0	Miscarriage	23	No	2	8	0
HYG	No	0	16.55	0	Miscarriage	24	No	0	8	0
HYG	No	0	16.55	0	Miscarriage	34	No	3	5	0
HYG	No	0	16.55	0	Normal	20	No	1	8	0
HYG	No	0	16.55	0	Miscarriage	32	No	0	5	0
HYG	No	0	16.55	0	Normal	35	No	0	9	0
HYG	No	0	16.55	0	Normal	36	No	0	10	0
HYG	No	0	16.55	0	Normal	20	No	0	5	0
HYG	Yes	0	16.55	0	Normal	36	No	1	9	0
HYG	No	0	16.55	0	Normal	26	No	0	9	0
HYG	No	0	16.55	0	Miscarriage	42	No	1	7	0
HYG	No	0	16.55	0	Normal	20	No	0	5	0
HYG	No	0	16.55	0	Normal	22	No	0	5	0
HYG	No	0	16.55	0	Normal	23	No	1	1	0
HYG	No	0	16.55	0	Miscarriage	34	Yes	1	9	0
HYG	No	0	16.55	0	Normal	29	No	2	5	0
HYG	No	0	16.55	0	Normal	34	Yes	1	9	0
HYG	No	0	16.55	0	Normal	32	No	2	7	0
HYG	No	0	16.55	0	Miscarriage	31	No	1	7	0
HYG	No	0	16.55	0	Miscarriage	26	No	0	10	0
HYG	No	0	16.55	0	Other	33	No	0	8	0
HYG	No	0	16.55	0	Normal	35	No	1	7	0
HYG	No	0	16.55	0	Normal	21	No	0	4	0
HYG	No	0	16.55	0	Miscarriage	38	Yes	2	10	0
HYG	No	0	16.55	0	Normal	30	No	3	5	0
HYG	No	0	16.55	0	Normal	27	No	0	7	0
HYG	No	0	16.55	0	Normal	31	No	1	7	0
HYG	No	0	16.55	0	Miscarriage	28	No	2	7	0
HYG	No	0	16.55	0	Normal	17	No	0	10	0
HYG	No	0	16.55	0	Normal	35	No	2	7	0
HYG	No	0	16.55	0	Normal	42	No	0	10	0
HYG	No	0	16.55	0	Normal	20	No	0	5	0
HYG	No	0	16.55	0	Miscarriage	37	No	1	8	0
HYG	Yes	0	16.55	0	Normal	21	No	0	9	0
HYG	No	0	16.55	0	Miscarriage	31	Yes	2	3	0
HYG	No	0	16.55	0	Normal	25	No	0	5	0
HYG	No	0	16.55	0	Normal	36	No	3	3	0
HYG	No	0	16.55	0	Normal	31	No	0	8	0
HYG	No	0	16.55	0	Miscarriage	37	No	1	10	0
HYG	No	0	16.55	0	Normal	25	No	0	7	0
HYG	No	0	16.55	0	Normal	35	No	0	7	0
HYG	No	0	16.55	0	Normal	40	Yes	1	9	0
HYG	Yes	0	16.55	0	PUL	42	No	0	6	0
HYG	No	0	16.55	0	Normal	26	No	0	8	0
HYG	No	0	16.55	0	Normal	16	No	0	10	0
HYG	No	0	16.55	0	Normal	34	No	1		0
HYG	No	0	16.55	0	Normal	22	No	0	9	0
HYG	No	0	16.55	0	Normal	25	Yes	1	5	0
HYG	No	0	16.55	0	Normal	34	No	4	7	0
HYG	No	0	16.55	0	Miscarriage	26	No	2	3	0
HYG	No	0	16.55	0	Normal	28	No	0	6	0
HYG	Yes	0	16.55	0	Normal	21	No	1	5	0
HYG	No	0	16.55	0	Miscarriage	20	No	0	8	0
HYG	Yes	0	16.55	0	Ectopic	33	No	2	10	0
HYG	Yes	0	16.55	0	Miscarriage	30	Yes	0	10	0
HYG	No	0	16.55	0	Normal	22	No	2	5	0
HYG	No	0	16.55	0	Normal	25	No	1	5	0
HYG	No	0	16.55	0	Normal	37	No	0	7	0
HYG	No	0	16.55	0	Normal	30	No	0	10	0
HYG	Yes	0	16.55	0	Normal	28	No	4	5	0
HYG	No	0	16.55	0	Miscarriage	35	No	1	8	0
HYG	No	0	16.55	0	Normal	34	No	1	10	0
HYG	No	0	16.55	0	Normal	40	Yes	0	5	0
HYG	No	0	16.55	0	Miscarriage	32	No	1	6	0
HYG	No	0	16.55	0	Miscarriage	42	No			0
HYG	Yes	0	16.55	0	Miscarriage	32	No	0	6	0
HYG	No	0	16.55	0	Miscarriage	31	No	0	9	0
HYG	No	0	16.55	0	Miscarriage	38	No	1	8	0
HYG	No	0	16.55	0	Miscarriage	24	No	1	10	0
HYG	No	0	16.55	0	Miscarriage	20	No	0	9	0
HYG	No	0	16.55	0	Normal	30	No	0	6	0
HYG	No	0	16.55	0	Normal	33	No	0	10	0
HYG	No	0	16.55	0	Normal	41	No	2	9	0
HYG	No	0	16.55	0	Miscarriage	41	No	1	10	0
HYG	No	0	16.55	0	Normal	36	No	0	10	0
HYG	No	0	16.55	0	Normal	29	No	1	8	0
HYG	No	0	16.55	0	Normal	25	No	1	8	0
HYG	No	0	16.55	0	Miscarriage	33	No	1	5	0
HYG	No	0	16.55	0	Miscarriage	31	No	3	10	0
HYG	No	0	16.55	0	Miscarriage	18	No	1		0
HYG	No	0	16.55	0	Miscarriage	36	No	0	8	0
HYG	No	0	16.55	0	Normal	31	No	0		0
HYG	No	0	16.55	0	Normal	23	No	0	10	0
HYG	No	0	16.55	0	Normal	19	No	1	5	0
HYG	No	0	16.55	0	Miscarriage	31	No	0	6	0
HYG	No	0	16.55	0	Miscarriage	19	No	1	5	0
HYG	No	0	16.55	0	Normal	39	No	1	9	0
HYG	No	0	16.55	0	Normal	29	No	0	10	0
HYG	No	0	16.55	0	Normal	36	No	1	3	0
HYG	No	0	16.55	0	Normal	38	No	3	7	0
HYG	No	0	16.55	0	Normal	35	No	1	5	0
HYG	No	0	16.55	0	Miscarriage	18	No	0	8	0
HYG	No	0	16.55	0	Normal	18	No	0	10	0
HYG	No	0	16.55	0	Normal	38	No	1	4	0
HYG	No	0	16.55	0	Miscarriage	39	No	3	4	0
HYG	No	0	16.55	0	Miscarriage	30	No	1	10	0
HYG	No	0	16.55	0	Miscarriage	31	No	0	10	0
HYG	No	0	16.55	0	Normal	34	No	1	8	0
HYG	No	0	16.55	0	Normal	32	Yes	0	6	0
HYG	No	0	16.55	0	Normal	31	No	3	9	0
HYG	No	0	16.55	0	Normal	27	No	0	7	0
HYG	No	0	16.55	0	Normal	27	No	0		0
HYG	No	0	16.55	0	Normal	36	No	5	5	0
HYG	No	0	16.55	0	Normal	34	No	1	6	0
HYG	No	0	16.55	0	Normal	30	Yes	0	8	0
HYG	No	0	16.55	0	Normal	35	No	1	10	0
HYG	No	0	16.55	0	Normal	32	No	2	7	0
HYG	No	0	16.55	0	Normal	22	No	0	9	0
HYG	No	0	16.55	0	Miscarriage	35	No	1	8	0
HYG	No	0	16.55	0	Miscarriage	32	No	0	8	0
HYG	No	0	16.55	0	Miscarriage	36	No	1	6	0
HYG	No	0	16.55	0	Normal	30	Yes	0	5	0
HYG	No	0	16.55	0	Normal	36	Yes	1	9	0
HYG	No	0	16.55	0	Miscarriage	36	No	2	7	0
HYG	No	0	16.55	0	PUL	32	No	1	9	0
HYG	No	0	16.55	0	Miscarriage	32	No	1	5	0
HYG	No	0	16.55	0	Normal	24	No	0	9	0
HYG	No	0	16.55	0	Miscarriage	30	No	0	7	0
HYG	No	0	16.55	0	Normal	35	No	1		0
HYG	No	0	16.55	0	PUL	22	No	0		0
HYG	No	0	16.55	0	Normal	21	No	1		0
HYG	No	0	16.55	0	Normal	27	No	0	5	0
HYG	No	0	16.55	0	Miscarriage	44	No	1	10	0
HYG	No	0	16.55	0	Miscarriage	36	No	0	9	0
HYG	No	0	16.55	0	Normal	37	No	2	10	0
HYG	No	0	16.55	0	Normal	26	No	0	9	0
HYG	No	0	16.55	0	Normal	25	No	1		0
HYG	No	0	16.55	0	Normal	35	No	0	6	0
HYG	No	0	16.55	0	Normal	27	Yes	1	10	0
HYG	No	0	16.55	0	Miscarriage	26	No	0	5	0
HYG	No	0	16.55	0	Normal	27	Yes	1	3	0
HYG	No	0	16.55	0	Normal	28	No	1	10	0
HYG	No	0	16.55	0	Normal	35	No	3	9	0
HYG	No	0	16.55	0	Miscarriage	24	No	0	9	0
HYG	No	0	16.55	0	Normal	26	No	0	10	0
HYG	No	0	16.55	0	Miscarriage	30	Yes	0	7	0
HYG	No	0	16.55	0	Normal	33	No	5	3	0
HYG	No	0	16.55	0	Normal	23	No	1	8	0
HYG	No	0	16.55	0	Normal	43	No	4	3	0
HYG	No	0	16.55	0	Miscarriage	24	No	1	6	0
HYG	No	0	16.55	0	Normal	21	No	0	6	0
HYG	No	0	16.55	0	Miscarriage	29	No	0	5	0
HYG	No	0	16.55	0	Miscarriage	38	No	1	10	0
HYG	No	0	16.55	0	Normal	38	Yes	2	9	0
HYG	No	0	16.55	0	PUL	32	Yes	1	10	0
HYG	No	0	16.55	0	Miscarriage	26	No	5	5	0
HYG	No	0	16.55	0	Normal	23	No	2	4	0
HYG	No	0	16.55	0	Normal	40	No	2	8	0
IWX	No	0	11.04	0	Normal	29	No	0	9	0
IWX	No	0	11.04	0	Normal	28	No	2	7	0
IWX	No	0	11.04	0	Miscarriage	46	No	2	10	0
IWX	No	0	11.04	0	Miscarriage	25	No	0	6	0
IWX	No	0	11.04	0	Miscarriage	35	No	1	9	0
IWX	No	0	11.04	0	Normal	27	No	1	9	0
IWX	No	0	11.04	0	Miscarriage	31	Yes	0	7	0
IWX	No	0	11.04	0	Normal	26	No	0	6	0
IWX	No	0	11.04	0	Normal	26	Yes	2	7	0
IWX	No	0	11.04	0	Normal	43	No	0	10	0
IWX	No	0	11.04	0	Miscarriage	19	No	1	10	0
IWX	No	0	11.04	0	Normal	24	Yes	0	4	0
IWX	No	0	11.04	0	Miscarriage	20	No	1	8	0
IWX	No	0	11.04	0	Normal	27	No	2	9	0
IWX	No	0	11.04	0	Normal	37	Yes	1		0
IWX	No	0	11.04	0	Normal	21	No	1	7	0
IWX	No	0	11.04	0	Normal	44	No	1	10	0
IWX	No	0	11.04	0	Normal	34	No	1	9	0
IWX	No	0	11.04	0	Normal	33	Yes	0		0
IWX	No	0	11.04	0	Normal	26	Yes	1	3	0
IWX	No	0	11.04	0	Miscarriage	39	No	0	7	0
IWX	No	0	11.04	0	Normal	33	No	0	10	0
IWX	No	0	11.04	0	Miscarriage	37	No	0	9	0
IWX	Yes	0	11.04	0	Miscarriage	36	No	0	10	0
IWX	No	0	11.04	0	Normal	44	Yes	1	9	0
IWX	No	0	11.04	0	Normal	37	Yes	0	7	0
IWX	No	0	11.04	0	Normal	26	Yes	1	5	0
IWX	No	0	11.04	0	Normal	29	Yes	0	5	0
IWX	No	0	11.04	0	Miscarriage	29	No	0	7	0
IWX	No	0	11.04	0	Miscarriage	36	Yes	3	4	0
IWX	No	0	11.04	0	Normal	30	Yes	0	3	0
IWX	No	0	11.04	0	Normal	25	Yes	0	4	0
IWX	No	0	11.04	0	Normal	33	No	0	8	0
IWX	No	0	11.04	0	Normal	26	Yes	0	5	0
IWX	No	0	11.04	0	Normal	36	No	1	5	0
IWX	Yes	0	11.04	0	Normal	27	No	0	6	0
IWX	No	0	11.04	0	Normal	33	No	2	8	0
IWX	No	0	11.04	0	Normal	37	No	1	10	0
IWX	No	0	11.04	0	Normal	19	No	0	7	0
IWX	No	0	11.04	0	Miscarriage	31	No	1	5	0
IWX	No	0	11.04	0	Normal	37	No	1	10	0
IWX	No	0	11.04	0	Normal	30	No	2	5	0
IWX	No	0	11.04	0	Normal	36	Yes	0	5	0
IWX	No	0	11.04	0	Normal	30	No	2	6	0
IWX	No	0	11.04	0	Normal	29	Yes	0	5	0
IWX	No	0	11.04	0	Normal	30	Yes	0	5	0
IWX	No	0	11.04	0	PUL	34	No	2	8	0
IWX	No	0	11.04	0	Normal	27	No	0	10	0
IWX	No	0	11.04	0	Normal	32	No	3		0
IWX	No	0	11.04	0	Normal	29	No	1	10	0
IWX	No	0	11.04	0	Normal	27	No	0	6	0
IWX	No	0	11.04	0	Normal	25	No	0	8	0
IWX	No	0	11.04	0	Normal	33	No	0	9	0
IWX	No	0	11.04	0	Normal	32	No	1	10	0
IWX	No	0	11.04	0	Normal	23	No	0	5	0
IWX	No	0	11.04	0	Normal	39	No	0	4	0
IWX	No	0	11.04	0	Normal	25	No	1	8	0
IWX	No	0	11.04	0	Normal	31	No	0	3	0
IWX	No	0	11.04	0	Normal	33	Yes	0	6	0
IWX	No	0	11.04	0	Miscarriage	24	No	1	8	0
IWX	No	0	11.04	0	Normal	36	No	0	10	0
IWX	No	0	11.04	0	PUL	25	No	2	8	0
IWX	No	0	11.04	0	Normal	32	No	0	10	0
IWX	No	0	11.04	0	Normal	31	No	2	8	0
IWX	No	0	11.04	0	Normal	43	No	0	8	0
IWX	No	0	11.04	0	Normal	34	No	0	9	0
IWX	No	0	11.04	0	Normal	25	No	0	9	0
IWX	No	0	11.04	0	Miscarriage	33	Yes	1	9	0
IWX	No	0	11.04	0	Miscarriage	38	Yes	0		0
IWX	No	0	11.04	0	Normal	27	No	2	8	0
IWX	No	0	11.04	0	Normal	36	Yes	0	9	0
IWX	No	0	11.04	0	Normal	36	No	0	10	0
IWX	No	0	11.04	0	Ectopic	38	No	3	10	0
IWX	No	0	11.04	0	Normal	23	No	0	6	0
IWX	No	0	11.04	0	Miscarriage	40	No	0	10	0
IWX	No	0	11.04	0	Normal	36	Yes	2	5	0
IWX	No	0	11.04	0	Miscarriage	42	No	5	8	0
IWX	No	0	11.04	0	Normal	37	No	1	8	0
IWX	No	0	11.04	0	Normal	26	No	1	9	0
IWX	No	0	11.04	0	Normal	25	No	0	8	0
IWX	No	0	11.04	0	Normal	34	Yes	2	6	0
IWX	No	0	11.04	0	Normal	24	No	2	7	0
IWX	No	0	11.04	0	Normal	38	Yes	1	10	0
IWX	No	0	11.04	0	Normal	31	No	1		0
IWX	No	0	11.04	0	Miscarriage	27	No	0	7	0
IWX	No	0	11.04	0	Miscarriage	37	No	2	10	0
IWX	No	0	11.04	0	Normal	26	No	3	7	0
IWX	No	0	11.04	0	Normal	22	No	0	10	0
IWX	No	0	11.04	0	Miscarriage	30	Yes	0	5	0
IWX	No	0	11.04	0	Miscarriage	34	No	2	9	0
IWX	No	0	11.04	0	Normal	36	Yes	0	3	0
IWX	No	0	11.04	0	Normal	28	No	1	8	0
IWX	No	0	11.04	0	Miscarriage	27	No	0	5	0
IWX	No	0	11.04	0	Miscarriage	36	No	1	10	0
IWX	No	0	11.04	0	Normal	35	No	0	6	0
IWX	No	0	11.04	0	PUL	44	Yes	2	5	0
IWX	No	0	11.04	0	Normal	40	Yes	2	7	0
IWX	No	0	11.04	0	Normal	25	No	1		0
IWX	No	0	11.04	0	Miscarriage	39	No	1	7	0
IWX	No	0	11.04	0	Miscarriage	27	No	0	5	0
IWX	No	0	11.04	0	Normal	28	No	0		0
IWX	No	0	11.04	0	Normal	31	No	0	10	0
IWX	No	0	11.04	0	Miscarriage	28	Yes	0		0
IWX	No	0	11.04	0	Normal	32	No	0	10	0
IWX	No	0	11.04	0	Normal	31	No	2	5	0
IWX	No	0	11.04	0	Normal	31	No	2	6	0
IWX	No	0	11.04	0	Miscarriage	35	No	0	10	0
IWX	No	0	11.04	0	Normal	19	No	1	5	0
IWX	No	0	11.04	0	Miscarriage	34	Yes	0	5	0
IWX	No	0	11.04	0	Miscarriage	37	No	1	10	0
IWX	No	0	11.04	0	Normal	32	No	0	10	0
IWX	No	0	11.04	0	Normal	36	No	0	5	0
IWX	No	0	11.04	0	Miscarriage	36	Yes	3	9	0
IWX	No	0	11.04	0	Normal	31	No	1	10	0
IWX	No	0	11.04	0	Miscarriage	30	No	2	7	0
IWX	No	0	11.04	0	Normal	36	No	1	10	0
IWX	No	0	11.04	0	Normal	21	No	0	5	0
IWX	No	0	11.04	0	Normal	40	No	0	9	0
IWX	No	0	11.04	0	Normal	29	Yes	1	2	0
IWX	No	0	11.04	0	Normal	36	No	1	7	0
IWX	No	0	11.04	0	Normal	39	Yes	1	9	0
IWX	No	0	11.04	0	Miscarriage	41	No	1	7	0
IWX	No	0	11.04	0	Miscarriage	38	No	1	8	0
IWX	No	0	11.04	0	Normal	33	Yes	0	9	0
IWX	No	0	11.04	0	Normal	31	Yes	0	8	0
IWX	No	0	11.04	0	Normal	29	Yes	1	4	0
IWX	No	0	11.04	0	Miscarriage	37	Yes	1	7	0
IWX	No	0	11.04	0	Normal	31	No	1	8	0
IWX	No	0	11.04	0	Normal	34	No	2	5	0
IWX	No	0	11.04	0	Normal	22	No	1	6	0
IWX	No	0	11.04	0	Normal	18	No	0	8	0
IWX	No	0	11.04	0	Miscarriage	39	Yes	2	10	0
IWX	No	0	11.04	0	Normal	28	No	1	10	0
IWX	No	0	11.04	0	Miscarriage	26	Yes	1	4	0
IWX	No	0	11.04	0	Normal	28	Yes	0	7	0
IWX	No	0	11.04	0	Normal	26	No	1	8	0
IWX	No	0	11.04	0	Miscarriage	37	Yes	0	9	0
IWX	No	0	11.04	0	Normal	29	No	2	9	0
IWX	No	0	11.04	0	Miscarriage	32	No	1	10	0
IWX	No	0	11.04	0	Normal	26	Yes	1	5	0
IWX	No	0	11.04	0	Normal	26	No	0	6	0
IWX	No	0	11.04	0	Normal	29	Yes	0	6	0
IWX	No	0	11.04	0	Normal	31	Yes	1	9	0
IWX	No	0	11.04	0	Normal	32	Yes	0	9	0
IWX	No	0	11.04	0	Normal	26	Yes	0	6	0
IWX	No	0	11.04	0	Normal	33	No	1	10	0
IWX	No	0	11.04	0	Normal	26	No	0	6	0
IWX	No	0	11.04	0	Normal	38	Yes	1	10	0
IWX	No	0	11.04	0	Normal	37	No	0		0
IWX	No	0	11.04	0	Normal	33	Yes	1	6	0
JDG	No	0	30.24	5.25	Normal	27	Yes	0	1	1
JDG	No	0	30.24	5.25	Miscarriage	29	Yes	1	1	1
JDG	No	0	30.24	5.25	Miscarriage	35	Yes	4	5	1
JDG	No	0	30.24	5.25	Normal	26	No	0	3	1
JDG	No	0	30.24	5.25	Normal	34	No	1	10	1
JDG	No	0	30.24	5.25	Normal	35	Yes	2	1	1
JDG	No	0	30.24	5.25	Miscarriage	28	No	0		1
JDG	No	0	30.24	5.25	Normal	30	No	0	2	1
JDG	No	0	30.24	5.25	Normal	29	No	1	7	1
JDG	No	0	30.24	5.25	Miscarriage	39	No		1	1
JDG	No	0	30.24	5.25	Miscarriage	31	No	0	7	1
JDG	No	0	30.24	5.25	Normal	36	Yes	5		1
JDG	No	0	30.24	5.25	Miscarriage	39	No	0	9	1
JDG	No	0	30.24	5.25	Normal	27	No	2	1	1
JDG	No	0	30.24	5.25	Normal	26	No	3	10	1
JDG	No	0	30.24	5.25	Normal	29	No		4	1
JDG	No	0	30.24	5.25	Miscarriage	27	Yes	0	2	1
JDG	No	0	30.24	5.25	Normal	31	Yes	3	1	1
JDG	No	0	30.24	5.25	Normal	28	No	0	3	1
JDG	No	0	30.24	5.25	Normal	27	No	0	8	1
JDG	No	0	30.24	5.25	Normal	20	No	0	2	1
JDG	No	0	30.24	5.25	Normal	23	No	2	8	1
JDG	No	0	30.24	5.25	Miscarriage	34	Yes	1	4	1
JDG	No	0	30.24	5.25	Normal	28	No	1		1
JDG	No	0	30.24	5.25	Normal	37	Yes	0	2	1
JDG	No	0	30.24	5.25	Normal	32	No	2	9	1
JDG	No	0	30.24	5.25	Normal	28	No	0	2	1
JDG	No	0	30.24	5.25	Normal	25	Yes	0	1	1
JDG	No	0	30.24	5.25	Miscarriage	29	No	2		1
JDG	No	0	30.24	5.25	Miscarriage	29	No	0	8	1
JDG	No	0	30.24	5.25	Normal	23	No	0	3	1
JDG	No	0	30.24	5.25	Miscarriage	32	No	2	9	1
JDG	No	0	30.24	5.25	Normal	25	No	1	7	1
JDG	No	0	30.24	5.25	Miscarriage	38	No	4	1	1
JDG	No	0	30.24	5.25	Normal	44	No	2	5	1
JDG	No	0	30.24	5.25	Normal	34	Yes	0	8	1
JDG	No	0	30.24	5.25	Normal	26	No	0	4	1
JDG	No	0	30.24	5.25	Normal	24	No	1	5	1
JDG	No	0	30.24	5.25	Normal	36	No	3	7	1
JDG	No	0	30.24	5.25	Normal	25	No	2	1	1
JDG	No	0	30.24	5.25	Normal	26	No	1	5	1
JDG	No	0	30.24	5.25	Normal	26	No	1	1	1
JDG	No	0	30.24	5.25	Miscarriage	23	No	1	3	1
JDG	No	0	30.24	5.25	Normal	26	No	0	7	1
JDG	No	0	30.24	5.25	Normal	36	No	1	4	1
JDG	No	0	30.24	5.25	Normal	21	No	0	2	1
JDG	No	0	30.24	5.25	Other	33	No		1	1
JDG	No	0	30.24	5.25	Normal	26	No	1	2	1
JDG	No	0	30.24	5.25	Other	27	No		2	1
JDG	No	0	30.24	5.25	Normal	42	No	4	2	1
JDG	No	0	30.24	5.25	Miscarriage	25	No	1	2	1
JDG	No	0	30.24	5.25	Miscarriage	31	No	1	6	1
JDG	No	0	30.24	5.25	Normal	38	Yes	0	10	1
JDG	No	0	30.24	5.25	Miscarriage	40	Yes	0	1	1
JDG	No	0	30.24	5.25	Normal	31	No	1	1	1
JDG	No	0	30.24	5.25	Miscarriage	18	No	1	3	1
JDG	No	0	30.24	5.25	Normal	29	No	0	8	1
JDG	No	0	30.24	5.25	Ectopic	27	No		2	1
JDG	No	0	30.24	5.25	Normal	24	No	1	3	1
JDG	No	0	30.24	5.25	Normal	42	No	0	7	1
JDG	No	0	30.24	5.25	Miscarriage	21	No	1	4	1
JDG	No	0	30.24	5.25	Normal	27	No	2	1	1
JDG	No	0	30.24	5.25	Normal	20	No	0	1	1
JDG	No	0	30.24	5.25	Normal	30	Yes	2	1	1
JDG	No	0	30.24	5.25	Normal	19	No	0	7	1
JDG	No	0	30.24	5.25	Normal	27	No	2	1	1
JDG	No	0	30.24	5.25	Normal	29	Yes	1	9	1
JDG	No	0	30.24	5.25	Normal	28	Yes		3	1
JDG	No	0	30.24	5.25	Normal	27	No	0	5	1
JDG	Yes	0	30.24	5.25	Miscarriage	30	No	0	7	1
JDG	No	0	30.24	5.25	Miscarriage	46	Yes	0		1
JDG	No	0	30.24	5.25	Normal	37	No	1	9	1
JDG	No	0	30.24	5.25	Ectopic	27	Yes	0		1
JDG	No	0	30.24	5.25	Normal	33	No	1	1	1
JDG	No	0	30.24	5.25	Normal	29	No	2	1	1
JDG	No	0	30.24	5.25	Normal	28	Yes	1	5	1
JDG	No	0	30.24	5.25	Normal	29	No	0	1	1
JDG	No	0	30.24	5.25	Normal	25	Yes	1	1	1
JDG	No	0	30.24	5.25	Normal	26	No	3	7	1
JDG	No	0	30.24	5.25	Normal	36	No	1	6	1
JDG	No	0	30.24	5.25	Normal	29	No	2	9	1
JDG	No	0	30.24	5.25	Normal	26	Yes	0	1	1
JDG	No	0	30.24	5.25	Normal	24	No	0	3	1
JDG	No	0	30.24	5.25	Miscarriage	28	Yes	1	1	1
JDG	No	0	30.24	5.25	Normal	31	Yes	2	2	1
JDG	No	0	30.24	5.25	Miscarriage	33	No	0	7	1
JDG	No	0	30.24	5.25	Normal	25	No	2	1	1
JDG	No	0	30.24	5.25	Normal	26	Yes	0	4	1
JDG	No	0	30.24	5.25	Miscarriage	25	No	0	9	1
JDG	No	0	30.24	5.25	Normal	22	No	1	1	1
JDG	No	0	30.24	5.25	Normal	29	No	0	1	1
JDG	No	0	30.24	5.25	Normal	37	No	0	9	1
JDG	No	0	30.24	5.25	Miscarriage	38	Yes	1	7	1
JDG	Yes	0	30.24	5.25	Miscarriage	33	No	0	7	1
JDG	No	0	30.24	5.25	Normal	20	No	0	1	1
JDG	No	0	30.24	5.25	Miscarriage	31	No	0	8	1
JDG	No	0	30.24	5.25	Normal	22	No	0	8	1
JDG	No	0	30.24	5.25	Miscarriage	31	No	0	8	1
JDG	No	0	30.24	5.25	Normal	27	Yes	3	1	1
JDG	No	0	30.24	5.25	Miscarriage	26	No	1	1	1
JDG	No	0	30.24	5.25	Normal	37	Yes	9	6	1
JDG	No	0	30.24	5.25	Normal	32	No	0	6	1
JDG	No	0	30.24	5.25	Miscarriage	30	Yes	3	2	1
JDG	No	0	30.24	5.25	Miscarriage	28	No	0	1	1
JDG	No	0	30.24	5.25	Miscarriage	28	No	0	10	1
JDG	No	0	30.24	5.25	Miscarriage	35	No	0	8	1
JDG	No	0	30.24	5.25	Normal	32	No	2	1	1
JDG	No	0	30.24	5.25	Normal	24	No	0	2	1
JDG	No	0	30.24	5.25	Miscarriage	20	No		2	1
JDG	No	0	30.24	5.25	Miscarriage	38	No	7	1	1
JDG	No	0	30.24	5.25	Normal	39	No	3	8	1
JDG	No	0	30.24	5.25	Miscarriage	22	No		1	1
JDG	No	0	30.24	5.25	Normal	27	No	0	9	1
JDG	No	0	30.24	5.25	Normal	19	No	1	9	1
JDG	No	0	30.24	5.25	Miscarriage	32	Yes	2	1	1
JDG	No	0	30.24	5.25	Normal	34	No	1	4	1
JDG	No	0	30.24	5.25	Miscarriage	38	Yes	0	8	1
JDG	No	0	30.24	5.25	Miscarriage	40	No	1	10	1
JDG	No	0	30.24	5.25	Normal	17	No	1	3	1
JDG	No	0	30.24	5.25	Miscarriage	34	No	0	10	1
JDG	No	0	30.24	5.25	Miscarriage	27	No	1	4	1
JDG	No	0	30.24	5.25	Miscarriage	22	No	0	8	1
JDG	No	0	30.24	5.25	Normal	23	No	2	2	1
JDG	No	0	30.24	5.25	Miscarriage	30	No	0	7	1
JDG	No	0	30.24	5.25	Normal	19	Yes	1	1	1
JDG	No	0	30.24	5.25	Normal	39	Yes	2	1	1
JDG	No	0	30.24	5.25	Normal	28	No	1	7	1
JDG	No	0	30.24	5.25	Normal	29	No	1	1	1
JDG	No	0	30.24	5.25	Miscarriage	40	Yes	2	1	1
JDG	No	0	30.24	5.25	Normal	29	No	0	2	1
JDG	No	0	30.24	5.25	Miscarriage	22	No	0	4	1
JDG	No	0	30.24	5.25	Normal	30	No	0	7	1
JDG	No	0	30.24	5.25	Normal	23	No	2	1	1
JDG	No	0	30.24	5.25	Normal	32	No	0	10	1
JDG	No	0	30.24	5.25	Normal	38	Yes	4	3	1
JDG	No	0	30.24	5.25	Normal	32	No	2	1	1
JDG	No	0	30.24	5.25	Miscarriage	17	No		1	1
JDG	No	0	30.24	5.25	Miscarriage	28	No	0	1	1
JDG	No	0	30.24	5.25	Normal	33	Yes	3	5	1
JDG	No	0	30.24	5.25	Normal	37	No	0	5	1
JDG	No	0	30.24	5.25	Normal	32	No	0	9	1
JDG	No	0	30.24	5.25	Normal	42	Yes	3	7	1
JDG	Yes	0	30.24	5.25	Ectopic	26	Yes	0	9	1
JDG	No	0	30.24	5.25	Normal	26	Yes	5	1	1
JDG	No	0	30.24	5.25	Miscarriage	20	No			1
JDG	No	0	30.24	5.25	Miscarriage	30	No	3	4	1
JDG	No	0	30.24	5.25	Normal	22	No	1	1	1
JDG	No	0	30.24	5.25	Normal	32	No	0	9	1
JDG	No	0	30.24	5.25	Normal	28	Yes	0	4	1
JDG	No	0	30.24	5.25	Normal	34	No	1	3	1
JII	No	0	59.7	4.5	Normal	34	Yes	2	5	0
JII	No	0	59.7	4.5	Miscarriage	37	No	1	7	0
JII	No	0	59.7	4.5	Normal	28	No	0	6	0
JII	No	0	59.7	4.5	Normal	33	No	0	7	0
JII	No	0	59.7	4.5	Normal	31	No	0	6	0
JII	No	0	59.7	4.5	Miscarriage	41	No	1	8	0
JII	No	0	59.7	4.5	Miscarriage	40	No	1	9	0
JII	No	0	59.7	4.5	Normal	30	Yes	3	2	0
JII	No	0	59.7	4.5	Normal	23	Yes	0	6	0
JII	No	0	59.7	4.5	Normal	26	Yes	1	3	0
JII	No	0	59.7	4.5	Normal	43	No	1	8	0
JII	No	0	59.7	4.5	Miscarriage	33	No	0	6	0
JII	No	0	59.7	4.5	Normal	40	No	1	5	0
JII	No	0	59.7	4.5	Normal	34	No	2	4	0
JII	No	0	59.7	4.5	Normal	32	Yes	0	5	0
JII	No	0	59.7	4.5	Normal	36	Yes	0	6	0
JII	No	0	59.7	4.5	Normal	27	Yes	0	7	0
JII	No	0	59.7	4.5	Normal	41	No	6	6	0
JII	No	0	59.7	4.5	Normal	31	No	0	6	0
JII	No	0	59.7	4.5	Normal	35	No	1	5	0
JII	No	0	59.7	4.5	Normal	42	No	0	6	0
JII	Yes	0	59.7	4.5	Miscarriage	32	No	0	8	0
JII	No	0	59.7	4.5	Miscarriage	31	Yes	1	3	0
JII	No	0	59.7	4.5	Normal	25	Yes	0	2	0
JII	No	0	59.7	4.5	Normal	34	No	0	9	0
JII	No	0	59.7	4.5	Miscarriage	34	No	0	8	0
JII	No	0	59.7	4.5	Normal	35	No	3	4	0
JII	No	0	59.7	4.5	Miscarriage	34	Yes	0	5	0
JII	No	0	59.7	4.5	Normal	30	No	0	5	0
JII	No	0	59.7	4.5	Normal	36	No	2	4	0
JII	No	0	59.7	4.5	Normal	32	Yes		6	0
JII	No	0	59.7	4.5	Normal	34	Yes	1	7	0
JII	No	0	59.7	4.5	Normal	34	No	1	6	0
JII	No	0	59.7	4.5	Miscarriage	29	Yes	1	4	0
JII	No	0	59.7	4.5	Miscarriage	36	No	1	9	0
JII	No	0	59.7	4.5	Normal	31	No	0	9	0
JII	No	0	59.7	4.5	Miscarriage	24	Yes	1	4	0
JII	No	0	59.7	4.5	Normal	33	No	1	6	0
JII	No	0	59.7	4.5	Normal	32	Yes	2	4	0
JII	No	0	59.7	4.5	Normal	24	No	0	7	0
JII	No	0	59.7	4.5	Normal	28	No	0	3	0
JII	No	0	59.7	4.5	Miscarriage	30	Yes	1	5	0
JII	No	0	59.7	4.5	Normal	31	No	1	6	0
JII	No	0	59.7	4.5	Normal	39	Yes	1	7	0
JII	No	0	59.7	4.5	Normal	22	Yes	1	3	0
JII	No	0	59.7	4.5	Normal	30	Yes	2	3	0
JII	No	0	59.7	4.5	Normal	31	No	0	7	0
JII	No	0	59.7	4.5	Normal	31	Yes	2	8	0
JII	No	0	59.7	4.5	Normal	35	No	0	9	0
JII	No	0	59.7	4.5	Normal	35	No	1	9	0
JII	No	0	59.7	4.5	Normal	29	No	0	9	0
JII	No	0	59.7	4.5	Normal	32	No	1	7	0
JII	No	0	59.7	4.5	Normal	20	No	0	3	0
JII	No	0	59.7	4.5	Normal	42	No	2	6	0
JII	No	0	59.7	4.5	Normal	26	No	0	1	0
JII	No	0	59.7	4.5	Miscarriage	28	Yes	0	6	0
JII	No	0	59.7	4.5	Normal	32	Yes	0	6	0
JII	No	0	59.7	4.5	Normal	32	No	3	5	0
JII	No	0	59.7	4.5	Normal	37	No	1	4	0
JII	No	0	59.7	4.5	Normal	33	No	1	8	0
JII	No	0	59.7	4.5	Normal	25	Yes	0	5	0
JII	No	0	59.7	4.5	Miscarriage	30	Yes	0	2	0
JII	No	0	59.7	4.5	Normal	27	Yes	2	6	0
JII	No	0	59.7	4.5	Normal	21	No	1	6	0
JII	No	0	59.7	4.5	Normal	32	No	1	6	0
JII	No	0	59.7	4.5	Normal	33	No	2	9	0
JII	No	0	59.7	4.5	Miscarriage	32	No	0	9	0
JII	No	0	59.7	4.5	Normal	33	No	2	8	0
JII	No	0	59.7	4.5	Miscarriage	26	Yes	1	8	0
JII	No	0	59.7	4.5	Miscarriage	35	No	1	9	0
JII	No	0	59.7	4.5	Normal	32	No	1	7	0
JII	No	0	59.7	4.5	Normal	32	No	1	4	0
JII	No	0	59.7	4.5	Normal	38	No	1	6	0
JII	No	0	59.7	4.5	Normal	23	Yes	0	9	0
JII	No	0	59.7	4.5	Normal	37	Yes	1	5	0
JII	No	0	59.7	4.5	Miscarriage	35	No	0	8	0
JII	No	0	59.7	4.5	Miscarriage	29	Yes	0	6	0
JII	No	0	59.7	4.5	Normal	23	No	0	6	0
JII	No	0	59.7	4.5	Miscarriage	36	Yes	1	7	0
JII	No	0	59.7	4.5	Normal	32	No	1	7	0
JII	No	0	59.7	4.5	Normal	38	No	0	4	0
JII	No	0	59.7	4.5	Miscarriage	31	No	0	6	0
JII	No	0	59.7	4.5	Normal	31	Yes	1	3	0
JII	No	0	59.7	4.5	Miscarriage	38	No	1	7	0
JII	No	0	59.7	4.5	Miscarriage	35	Yes	0	7	0
JII	No	0	59.7	4.5	Normal	31	No	0	3	0
JII	No	0	59.7	4.5	PUL	38	No	0	10	0
JII	No	0	59.7	4.5	Miscarriage	22	Yes	1	6	0
JII	No	0	59.7	4.5	Normal	24	No	2	6	0
JII	No	0	59.7	4.5	Normal	28	Yes	1	6	0
JII	No	0	59.7	4.5	Normal	33	No	1	5	0
JII	No	0	59.7	4.5	Miscarriage	33	Yes	0	3	0
JII	No	0	59.7	4.5	Normal	37	No	1	9	0
JII	No	0	59.7	4.5	Miscarriage	31	No	0	7	0
JII	No	0	59.7	4.5	Normal	45	Yes	3	4	0
JII	No	0	59.7	4.5	Normal	22	No	0	7	0
JII	No	0	59.7	4.5	Miscarriage	27	No	0	6	0
JII	No	0	59.7	4.5	Normal	39	No	0	9	0
JII	No	0	59.7	4.5	Normal	35	Yes	1	3	0
JII	No	0	59.7	4.5	Normal	29	No	0	5	0
JII	No	0	59.7	4.5	Normal	27	No	0	6	0
JII	No	0	59.7	4.5	Normal	38	No	1	4	0
JII	No	0	59.7	4.5	Miscarriage	35	No	0	3	0
JII	No	0	59.7	4.5	Normal	41	No	1	9	0
JII	No	0	59.7	4.5	Normal	37	No	1	7	0
JII	No	0	59.7	4.5	Miscarriage	32	Yes	0	7	0
JII	No	0	59.7	4.5	Normal	29	No	0	6	0
JII	No	0	59.7	4.5	Miscarriage	41	Yes	3	6	0
JII	No	0	59.7	4.5	Normal	20	No	0	2	0
JII	No	0	59.7	4.5	Normal	25	No	0	6	0
JII	No	0	59.7	4.5	Miscarriage	37	No	1	4	0
JII	No	0	59.7	4.5	Miscarriage	33	No	0		0
JII	No	0	59.7	4.5	Normal	37	No	0	6	0
JII	No	0	59.7	4.5	Normal	36	No	1	6	0
JII	No	0	59.7	4.5	Normal	27	No	0	2	0
JII	No	0	59.7	4.5	Normal	27	No	1	4	0
JII	No	0	59.7	4.5	Normal	32	No	0	6	0
JII	No	0	59.7	4.5	Miscarriage	35	Yes	0	8	0
JII	No	0	59.7	4.5	Miscarriage	32	Yes	1	3	0
JII	No	0	59.7	4.5	Miscarriage	41	Yes	1	3	0
JII	No	0	59.7	4.5	Normal	35	Yes	1	5	0
JII	No	0	59.7	4.5	Normal	40	Yes	2	4	0
JII	No	0	59.7	4.5	Miscarriage	30	No	0	5	0
JII	No	0	59.7	4.5	Miscarriage	30	No	0		0
JII	No	0	59.7	4.5	Normal	35	No	0	5	0
JII	No	0	59.7	4.5	Normal	25	No	3	9	0
JII	No	0	59.7	4.5	Normal	34	No	2	6	0
JII	No	0	59.7	4.5	Miscarriage	27	Yes	0	5	0
JII	No	0	59.7	4.5	Normal	36	Yes	3	4	0
JII	No	0	59.7	4.5	Miscarriage	29	Yes	0	4	0
JII	No	0	59.7	4.5	Normal	31	Yes	0	3	0
JII	No	0	59.7	4.5	Miscarriage	32	No	1	5	0
JII	No	0	59.7	4.5	Miscarriage	38	Yes	0	8	0
JII	No	0	59.7	4.5	Normal	31	No	0	9	0
JII	No	0	59.7	4.5	Normal	32	No	0	8	0
JII	No	0	59.7	4.5	Normal	33	No	1	6	0
JII	No	0	59.7	4.5	Normal	24	Yes	0	3	0
JII	No	0	59.7	4.5	Miscarriage	37	Yes	0	4	0
JII	No	0	59.7	4.5	Normal	31	No	2	6	0
JII	No	0	59.7	4.5	Normal	21	No	0	2	0
JII	No	0	59.7	4.5	Normal	17	No	0	4	0
JII	No	0	59.7	4.5	Normal	30	No	0	5	0
JII	No	0	59.7	4.5	Normal	29	Yes	0	3	0
JII	No	0	59.7	4.5	Normal	20	Yes	0	1	0
JII	No	0	59.7	4.5	Normal	40	No	1	9	0
JII	No	0	59.7	4.5	Miscarriage	37	No	2	5	0
JII	No	0	59.7	4.5	Miscarriage	29	Yes	0	5	0
JII	No	0	59.7	4.5	Normal	34	No	0	8	0
JII	No	0	59.7	4.5	Miscarriage	33	No	1		0
JNM	No	25	59.41	3.5	Miscarriage	34	No	1	3	0
JNM	No	25	59.41	3.5	Normal	31	No	1	7	0
JNM	No	25	59.41	3.5	Miscarriage	28	No	0	10	0
JNM	No	25	59.41	3.5	Miscarriage	36	No	5	2	0
JNM	No	25	59.41	3.5	Normal	36	No	2	5	0
JNM	No	25	59.41	3.5	Normal	37	No	2	3	0
JNM	No	25	59.41	3.5	Normal	32	No	1	10	0
JNM	No	25	59.41	3.5	Normal	34	No	1	7	0
JNM	No	25	59.41	3.5	Normal	28	No	3	3	0
JNM	No	25	59.41	3.5	Normal	39	Yes	2	3	0
JNM	No	25	59.41	3.5	Miscarriage	26	No	2	6	0
JNM	No	25	59.41	3.5	Normal	28	No	0	4	0
JNM	No	25	59.41	3.5	Normal	34	Yes	0	2	0
JNM	No	25	59.41	3.5	Normal	29	No	1	9	0
JNM	No	25	59.41	3.5	Normal	31	No	0	4	0
JNM	No	25	59.41	3.5	Normal	23	No	1	2	0
JNM	No	25	59.41	3.5	Miscarriage	27	No	1	8	0
JNM	No	25	59.41	3.5	Miscarriage	40	No	1	10	0
JNM	No	25	59.41	3.5	Normal	22	Yes	0	5	0
JNM	No	25	59.41	3.5	Miscarriage	40	Yes	3	4	0
JNM	No	25	59.41	3.5	Normal	28	No	1	9	0
JNM	No	25	59.41	3.5	Miscarriage	33	No	2	2	0
JNM	No	25	59.41	3.5	Normal	32	Yes	0	8	0
JNM	No	25	59.41	3.5	Normal	29	Yes	1	2	0
JNM	No	25	59.41	3.5	Normal	27	Yes	0	1	0
JNM	No	25	59.41	3.5	Normal	25	No	1	3	0
JNM	No	25	59.41	3.5	Normal	25	Yes	1	4	0
JNM	No	25	59.41	3.5	Miscarriage	27	No	1	7	0
JNM	No	25	59.41	3.5	Miscarriage	31	No	0	4	0
JNM	No	25	59.41	3.5	Normal	35	No	1	7	0
JNM	No	25	59.41	3.5	Miscarriage	43	Yes	3	5	0
JNM	No	25	59.41	3.5	Normal	24	No	2	2	0
JNM	No	25	59.41	3.5	Normal	25	Yes	0	7	0
JNM	No	25	59.41	3.5	Miscarriage	35	No	1	5	0
JNM	No	25	59.41	3.5	Normal	22	Yes	1	2	0
JNM	No	25	59.41	3.5	Normal	37	Yes	3	2	0
JNM	No	25	59.41	3.5	Normal	28	No	2	6	0
JNM	No	25	59.41	3.5	Miscarriage	33	No	1	7	0
JNM	No	25	59.41	3.5	Normal	37	No	1	9	0
JNM	No	25	59.41	3.5	Miscarriage	33	Yes	1	3	0
JNM	No	25	59.41	3.5	Normal	30	No	0	9	0
JNM	No	25	59.41	3.5	Miscarriage	37	No	0	3	0
JNM	No	25	59.41	3.5	Normal	35	Yes	4	3	0
JNM	No	25	59.41	3.5	Normal	29	Yes	1	4	0
JNM	No	25	59.41	3.5	Normal	31	No	0	4	0
JNM	No	25	59.41	3.5	Normal	32	Yes	2	5	0
JNM	No	25	59.41	3.5	Normal	29	No	1	4	0
JNM	No	25	59.41	3.5	Miscarriage	35	No	0	9	0
JNM	No	25	59.41	3.5	Normal	24	No	1	7	0
JNM	No	25	59.41	3.5	Normal	34	No	2	7	0
JNM	No	25	59.41	3.5	Normal	26	Yes	2	7	0
JNM	No	25	59.41	3.5	Normal	35	Yes	1	1	0
JNM	No	25	59.41	3.5	Miscarriage	42	No	0	9	0
JNM	No	25	59.41	3.5	Miscarriage	36	No	2	9	0
JNM	No	25	59.41	3.5	Miscarriage	26	No	2	5	0
JNM	No	25	59.41	3.5	Normal	26	No	0	5	0
JNM	No	25	59.41	3.5	Normal	35	Yes	3	2	0
JNM	No	25	59.41	3.5	Miscarriage	39	Yes	2	5	0
JNM	No	25	59.41	3.5	Normal	27	Yes	1	2	0
JNM	No	25	59.41	3.5	Normal	25	No	0	7	0
JNM	No	25	59.41	3.5	Normal	20	No	1	1	0
JNM	No	25	59.41	3.5	Normal	30	No	0		0
JNM	No	25	59.41	3.5	Normal	20	Yes	0	2	0
JNM	No	25	59.41	3.5	Normal	24	No	0	9	0
JNM	No	25	59.41	3.5	Miscarriage	42	No	2	8	0
JNM	No	25	59.41	3.5	Normal	28	No	2	8	0
JNM	No	25	59.41	3.5	Miscarriage	25	No	0	4	0
JNM	No	25	59.41	3.5	Normal	17	No	0	2	0
JNM	No	25	59.41	3.5	Normal	28	Yes	1	3	0
JNM	No	25	59.41	3.5	Normal	26	No	0	6	0
JNM	No	25	59.41	3.5	Normal	27	Yes	3	8	0
JNM	No	25	59.41	3.5	Miscarriage	28	No	1	4	0
JNM	No	25	59.41	3.5	Normal	41	Yes	2	2	0
JNM	No	25	59.41	3.5	Normal	32	Yes	2	4	0
JNM	No	25	59.41	3.5	Normal	31	Yes	1	7	0
JNM	No	25	59.41	3.5	Miscarriage	27	Yes	1	1	0
JNM	No	25	59.41	3.5	Ectopic	33	Yes	0	3	0
JNM	No	25	59.41	3.5	Normal	24	No	0	4	0
JNM	Yes	25	59.41	3.5	Other	27	Yes	1	4	0
JNM	No	25	59.41	3.5	Normal	35	Yes	2	4	0
JNM	No	25	59.41	3.5	Normal	40	No	2	7	0
JNM	No	25	59.41	3.5	Ectopic	32	No	2	4	0
JNM	No	25	59.41	3.5	Miscarriage	40	Yes	0	3	0
JNM	No	25	59.41	3.5	Normal	28	Yes	2	2	0
JNM	No	25	59.41	3.5	Normal	33	No	2	5	0
JNM	No	25	59.41	3.5	Normal	23	No	3	4	0
JNM	No	25	59.41	3.5	Miscarriage	40	No	2	2	0
JNM	No	25	59.41	3.5	Miscarriage	44	Yes	1	6	0
JNM	No	25	59.41	3.5	Miscarriage	44	No	2	9	0
JNM	No	25	59.41	3.5	Miscarriage	29	Yes	2	6	0
JNM	No	25	59.41	3.5	Normal	26	No	1	9	0
JNM	No	25	59.41	3.5	Normal	30	No	2	10	0
JNM	No	25	59.41	3.5	Normal	42	No	2	1	0
JNM	No	25	59.41	3.5	Normal	24	No	0	6	0
JNM	No	25	59.41	3.5	Miscarriage	38	No	2	3	0
JNM	No	25	59.41	3.5	Miscarriage	22	No	1	3	0
[truncated: 4,399 more rows]
