# Supplementary material for: Differences in the organisation of early pregnancy units and the effect of senior clinician presence, volume of patients and weekend opening on emergency hospital admissions: Findings from the VESPA Study
Source: PLoS One. 2021 Nov 30;16(11):e0260534. doi: 10.1371/journal.pone.0260534 (PMC8631630; doi:10.1371/journal.pone.0260534)
Supplement: S2 Dataset — (XLSX) [file pone.0260534.s002.xlsx]

## Sheet: Sheet 1
vespa-dataset2
code	emergency_admission	consultant_planned	weekend_hours	volume_yearly2	ga_policy
BDX	0	15.4	6	22.34	1
BDX	0	15.4	6	22.34	1
BDX	0	15.4	6	22.34	1
BDX	0	15.4	6	22.34	1
BDX	1	15.4	6	22.34	1
BDX	0	15.4	6	22.34	1
BDX	0	15.4	6	22.34	1
BDX	0	15.4	6	22.34	1
BDX	1	15.4	6	22.34	1
BDX	0	15.4	6	22.34	1
BDX	1	15.4	6	22.34	1
BDX	0	15.4	6	22.34	1
BDX	0	15.4	6	22.34	1
BDX	0	15.4	6	22.34	1
BDX	0	15.4	6	22.34	1
BDX	0	15.4	6	22.34	1
BDX	0	15.4	6	22.34	1
BDX	1	15.4	6	22.34	1
BDX	0	15.4	6	22.34	1
BDX	0	15.4	6	22.34	1
BDX	0	15.4	6	22.34	1
BDX	0	15.4	6	22.34	1
BDX	0	15.4	6	22.34	1
BDX	1	15.4	6	22.34	1
BDX	0	15.4	6	22.34	1
BDX	0	15.4	6	22.34	1
BDX	0	15.4	6	22.34	1
BDX	1	15.4	6	22.34	1
BDX	0	15.4	6	22.34	1
BDX	0	15.4	6	22.34	1
BDX	1	15.4	6	22.34	1
BDX	1	15.4	6	22.34	1
BDX	0	15.4	6	22.34	1
BDX	0	15.4	6	22.34	1
BDX	0	15.4	6	22.34	1
BDX	0	15.4	6	22.34	1
BDX	1	15.4	6	22.34	1
BDX	0	15.4	6	22.34	1
BDX	0	15.4	6	22.34	1
BDX	0	15.4	6	22.34	1
BDX	0	15.4	6	22.34	1
BDX	0	15.4	6	22.34	1
BDX	0	15.4	6	22.34	1
BDX	0	15.4	6	22.34	1
BDX	0	15.4	6	22.34	1
BDX	0	15.4	6	22.34	1
BDX	1	15.4	6	22.34	1
BDX	0	15.4	6	22.34	1
BDX	0	15.4	6	22.34	1
BDX	0	15.4	6	22.34	1
BDX	0	15.4	6	22.34	1
BDX	0	15.4	6	22.34	1
BDX	0	15.4	6	22.34	1
BDX	1	15.4	6	22.34	1
BDX	0	15.4	6	22.34	1
BDX	0	15.4	6	22.34	1
BDX	0	15.4	6	22.34	1
BDX	1	15.4	6	22.34	1
BDX	1	15.4	6	22.34	1
BDX	0	15.4	6	22.34	1
BDX	0	15.4	6	22.34	1
BDX	1	15.4	6	22.34	1
BDX	1	15.4	6	22.34	1
BDX	0	15.4	6	22.34	1
BDX	0	15.4	6	22.34	1
BDX	0	15.4	6	22.34	1
BDX	0	15.4	6	22.34	1
BDX	0	15.4	6	22.34	1
BDX	1	15.4	6	22.34	1
BDX	0	15.4	6	22.34	1
BDX	0	15.4	6	22.34	1
BDX	0	15.4	6	22.34	1
BDX	1	15.4	6	22.34	1
BDX	0	15.4	6	22.34	1
BDX	0	15.4	6	22.34	1
BDX	0	15.4	6	22.34	1
BDX	0	15.4	6	22.34	1
BDX	0	15.4	6	22.34	1
BDX	1	15.4	6	22.34	1
BDX	1	15.4	6	22.34	1
BDX	1	15.4	6	22.34	1
BDX	0	15.4	6	22.34	1
BDX	0	15.4	6	22.34	1
BDX	1	15.4	6	22.34	1
BDX	0	15.4	6	22.34	1
BDX	0	15.4	6	22.34	1
BDX	0	15.4	6	22.34	1
BDX	0	15.4	6	22.34	1
BDX	0	15.4	6	22.34	1
BDX	0	15.4	6	22.34	1
BDX	0	15.4	6	22.34	1
BDX	0	15.4	6	22.34	1
BDX	0	15.4	6	22.34	1
BDX	0	15.4	6	22.34	1
BDX	0	15.4	6	22.34	1
BDX	0	15.4	6	22.34	1
BDX	1	15.4	6	22.34	1
BDX	0	15.4	6	22.34	1
BDX	0	15.4	6	22.34	1
BDX	0	15.4	6	22.34	1
BDX	0	15.4	6	22.34	1
BDX	0	15.4	6	22.34	1
BDX	0	15.4	6	22.34	1
BDX	0	15.4	6	22.34	1
BDX	0	15.4	6	22.34	1
BDX	0	15.4	6	22.34	1
BDX	0	15.4	6	22.34	1
BDX	0	15.4	6	22.34	1
BDX	0	15.4	6	22.34	1
BDX	0	15.4	6	22.34	1
BDX	0	15.4	6	22.34	1
BDX	0	15.4	6	22.34	1
BDX	0	15.4	6	22.34	1
BDX	0	15.4	6	22.34	1
BDX	1	15.4	6	22.34	1
BDX	0	15.4	6	22.34	1
BDX	0	15.4	6	22.34	1
BDX	0	15.4	6	22.34	1
BDX	0	15.4	6	22.34	1
BDX	0	15.4	6	22.34	1
BDX	0	15.4	6	22.34	1
BDX	1	15.4	6	22.34	1
BDX	0	15.4	6	22.34	1
BDX	0	15.4	6	22.34	1
BDX	0	15.4	6	22.34	1
BDX	0	15.4	6	22.34	1
BDX	0	15.4	6	22.34	1
BDX	0	15.4	6	22.34	1
BDX	0	15.4	6	22.34	1
BDX	0	15.4	6	22.34	1
BVU	0	0	0	14.04	0
BVU	0	0	0	14.04	0
BVU	0	0	0	14.04	0
BVU	1	0	0	14.04	0
BVU	1	0	0	14.04	0
BVU	1	0	0	14.04	0
BVU	1	0	0	14.04	0
BVU	1	0	0	14.04	0
BVU	0	0	0	14.04	0
BVU	0	0	0	14.04	0
BVU	1	0	0	14.04	0
BVU	0	0	0	14.04	0
BVU	0	0	0	14.04	0
BVU	0	0	0	14.04	0
BVU	1	0	0	14.04	0
BVU	0	0	0	14.04	0
BVU	0	0	0	14.04	0
BVU	1	0	0	14.04	0
BVU	1	0	0	14.04	0
BVU	1	0	0	14.04	0
BVU	0	0	0	14.04	0
BVU	1	0	0	14.04	0
BVU	1	0	0	14.04	0
BVU	1	0	0	14.04	0
BVU	1	0	0	14.04	0
BVU	1	0	0	14.04	0
BVU	0	0	0	14.04	0
BVU	1	0	0	14.04	0
BVU	1	0	0	14.04	0
BVU	1	0	0	14.04	0
BVU	1	0	0	14.04	0
BVU	0	0	0	14.04	0
BVU	1	0	0	14.04	0
BVU	1	0	0	14.04	0
BVU	0	0	0	14.04	0
BVU	0	0	0	14.04	0
BVU	0	0	0	14.04	0
BVU	1	0	0	14.04	0
BVU	1	0	0	14.04	0
BVU	1	0	0	14.04	0
BVU	0	0	0	14.04	0
BVU	1	0	0	14.04	0
BVU	1	0	0	14.04	0
BVU	0	0	0	14.04	0
BVU	1	0	0	14.04	0
BVU	1	0	0	14.04	0
BVU	1	0	0	14.04	0
BVU	1	0	0	14.04	0
BVU	1	0	0	14.04	0
BVU	1	0	0	14.04	0
BVU	1	0	0	14.04	0
BVU	1	0	0	14.04	0
BVU	1	0	0	14.04	0
BVU	0	0	0	14.04	0
BVU	0	0	0	14.04	0
BVU	0	0	0	14.04	0
BVU	0	0	0	14.04	0
BVU	1	0	0	14.04	0
BVU	1	0	0	14.04	0
BVU	1	0	0	14.04	0
BVU	1	0	0	14.04	0
BVU	0	0	0	14.04	0
BVU	1	0	0	14.04	0
BVU	0	0	0	14.04	0
BVU	1	0	0	14.04	0
BVU	1	0	0	14.04	0
BVU	0	0	0	14.04	0
BVU	0	0	0	14.04	0
BVU	1	0	0	14.04	0
BVU	1	0	0	14.04	0
BVU	1	0	0	14.04	0
BVU	0	0	0	14.04	0
BVU	1	0	0	14.04	0
BVU	1	0	0	14.04	0
BVU	1	0	0	14.04	0
BVU	1	0	0	14.04	0
BVU	1	0	0	14.04	0
BVU	0	0	0	14.04	0
BVU	1	0	0	14.04	0
BVU	1	0	0	14.04	0
BVU	1	0	0	14.04	0
BVU	1	0	0	14.04	0
BVU	0	0	0	14.04	0
BVU	1	0	0	14.04	0
BVU	1	0	0	14.04	0
BVU	1	0	0	14.04	0
BVU	0	0	0	14.04	0
BVU	0	0	0	14.04	0
BVU	0	0	0	14.04	0
BVU	1	0	0	14.04	0
BVU	0	0	0	14.04	0
BVU	0	0	0	14.04	0
BVU	1	0	0	14.04	0
BVU	1	0	0	14.04	0
BVU	1	0	0	14.04	0
BVU	1	0	0	14.04	0
BVU	1	0	0	14.04	0
BVU	0	0	0	14.04	0
BVU	0	0	0	14.04	0
BVU	1	0	0	14.04	0
BVU	0	0	0	14.04	0
BVU	1	0	0	14.04	0
BVU	0	0	0	14.04	0
BVU	1	0	0	14.04	0
BVU	1	0	0	14.04	0
BVU	0	0	0	14.04	0
BVU	0	0	0	14.04	0
BVU	0	0	0	14.04	0
BVU	0	0	0	14.04	0
BVU	0	0	0	14.04	0
BVU	0	0	0	14.04	0
BVU	1	0	0	14.04	0
BVU	0	0	0	14.04	0
BVU	0	0	0	14.04	0
BVU	1	0	0	14.04	0
BVU	1	0	0	14.04	0
BVU	1	0	0	14.04	0
BVU	1	0	0	14.04	0
BVU	1	0	0	14.04	0
BVU	1	0	0	14.04	0
BVU	0	0	0	14.04	0
BVU	1	0	0	14.04	0
BVU	0	0	0	14.04	0
BVU	1	0	0	14.04	0
BVU	1	0	0	14.04	0
BVU	1	0	0	14.04	0
BVU	1	0	0	14.04	0
BVU	0	0	0	14.04	0
BVU	0	0	0	14.04	0
BVU	0	0	0	14.04	0
BVU	1	0	0	14.04	0
BVU	0	0	0	14.04	0
BVU	1	0	0	14.04	0
BVU	1	0	0	14.04	0
BVU	1	0	0	14.04	0
BVU	1	0	0	14.04	0
BVU	0	0	0	14.04	0
BVU	0	0	0	14.04	0
BVU	0	0	0	14.04	0
BVU	1	0	0	14.04	0
BVU	0	0	0	14.04	0
BVU	0	0	0	14.04	0
BVU	1	0	0	14.04	0
BVU	0	0	0	14.04	0
BVU	0	0	0	14.04	0
BVU	1	0	0	14.04	0
BVU	1	0	0	14.04	0
BVU	1	0	0	14.04	0
BVU	1	0	0	14.04	0
BVU	0	0	0	14.04	0
BVU	0	0	0	14.04	0
BVU	1	0	0	14.04	0
BVU	1	0	0	14.04	0
BVU	0	0	0	14.04	0
BVU	1	0	0	14.04	0
BVU	0	0	0	14.04	0
BVU	1	0	0	14.04	0
BVU	1	0	0	14.04	0
BVU	1	0	0	14.04	0
BVU	0	0	0	14.04	0
BVU	1	0	0	14.04	0
BVU	1	0	0	14.04	0
BVU	1	0	0	14.04	0
BVU	1	0	0	14.04	0
BVU	0	0	0	14.04	0
BVU	1	0	0	14.04	0
BVU	1	0	0	14.04	0
BVU	0	0	0	14.04	0
BVU	1	0	0	14.04	0
BVU	0	0	0	14.04	0
BVU	0	0	0	14.04	0
BVU	0	0	0	14.04	0
BVU	0	0	0	14.04	0
BVU	0	0	0	14.04	0
BVU	1	0	0	14.04	0
BVU	0	0	0	14.04	0
BVU	1	0	0	14.04	0
BVU	0	0	0	14.04	0
BVU	0	0	0	14.04	0
BVU	0	0	0	14.04	0
BVU	0	0	0	14.04	0
BVU	0	0	0	14.04	0
BVU	1	0	0	14.04	0
BVU	0	0	0	14.04	0
BVU	1	0	0	14.04	0
BVU	0	0	0	14.04	0
BVU	1	0	0	14.04	0
BVU	1	0	0	14.04	0
BVU	1	0	0	14.04	0
BVU	1	0	0	14.04	0
BVU	0	0	0	14.04	0
BVU	0	0	0	14.04	0
BVU	1	0	0	14.04	0
BVU	1	0	0	14.04	0
BVU	0	0	0	14.04	0
BVU	0	0	0	14.04	0
BVU	1	0	0	14.04	0
BVU	1	0	0	14.04	0
BVU	1	0	0	14.04	0
BVU	0	0	0	14.04	0
BVU	0	0	0	14.04	0
BVU	0	0	0	14.04	0
BVU	1	0	0	14.04	0
BVU	0	0	0	14.04	0
BVU	1	0	0	14.04	0
BVU	0	0	0	14.04	0
BVU	0	0	0	14.04	0
BVU	1	0	0	14.04	0
BVU	0	0	0	14.04	0
BVU	0	0	0	14.04	0
BVU	0	0	0	14.04	0
BVU	0	0	0	14.04	0
BVU	1	0	0	14.04	0
BVU	1	0	0	14.04	0
BVU	0	0	0	14.04	0
CXP	1	0	48	29.99	0
CXP	1	0	48	29.99	0
CXP	0	0	48	29.99	0
CXP	0	0	48	29.99	0
CXP	0	0	48	29.99	0
CXP	0	0	48	29.99	0
CXP	0	0	48	29.99	0
CXP	0	0	48	29.99	0
CXP	0	0	48	29.99	0
CXP	0	0	48	29.99	0
CXP	0	0	48	29.99	0
CXP	0	0	48	29.99	0
CXP	0	0	48	29.99	0
CXP	0	0	48	29.99	0
CXP	1	0	48	29.99	0
CXP	0	0	48	29.99	0
CXP	1	0	48	29.99	0
CXP	0	0	48	29.99	0
CXP	0	0	48	29.99	0
CXP	0	0	48	29.99	0
CXP	0	0	48	29.99	0
CXP	0	0	48	29.99	0
CXP	1	0	48	29.99	0
CXP	0	0	48	29.99	0
CXP	1	0	48	29.99	0
CXP	1	0	48	29.99	0
CXP	1	0	48	29.99	0
CXP	0	0	48	29.99	0
CXP	1	0	48	29.99	0
CXP	0	0	48	29.99	0
CXP	0	0	48	29.99	0
CXP	0	0	48	29.99	0
CXP	1	0	48	29.99	0
CXP	0	0	48	29.99	0
CXP	0	0	48	29.99	0
CXP	0	0	48	29.99	0
CXP	0	0	48	29.99	0
CXP	0	0	48	29.99	0
CXP	0	0	48	29.99	0
CXP	0	0	48	29.99	0
CXP	0	0	48	29.99	0
CXP	0	0	48	29.99	0
CXP	0	0	48	29.99	0
FVX	1	0	11.5	118.02	0
FVX	0	0	11.5	118.02	0
FVX	0	0	11.5	118.02	0
FVX	1	0	11.5	118.02	0
FVX	0	0	11.5	118.02	0
FVX	1	0	11.5	118.02	0
FVX	0	0	11.5	118.02	0
FVX	0	0	11.5	118.02	0
FVX	0	0	11.5	118.02	0
FVX	0	0	11.5	118.02	0
FVX	1	0	11.5	118.02	0
FVX	0	0	11.5	118.02	0
FVX	1	0	11.5	118.02	0
FVX	0	0	11.5	118.02	0
FVX	0	0	11.5	118.02	0
FVX	0	0	11.5	118.02	0
FVX	0	0	11.5	118.02	0
FVX	0	0	11.5	118.02	0
FVX	0	0	11.5	118.02	0
FVX	0	0	11.5	118.02	0
FVX	1	0	11.5	118.02	0
FVX	0	0	11.5	118.02	0
FVX	0	0	11.5	118.02	0
FVX	0	0	11.5	118.02	0
FVX	0	0	11.5	118.02	0
FVX	0	0	11.5	118.02	0
FVX	0	0	11.5	118.02	0
FVX	0	0	11.5	118.02	0
FVX	0	0	11.5	118.02	0
FVX	0	0	11.5	118.02	0
FVX	0	0	11.5	118.02	0
FVX	0	0	11.5	118.02	0
FVX	0	0	11.5	118.02	0
FVX	0	0	11.5	118.02	0
FVX	0	0	11.5	118.02	0
FVX	0	0	11.5	118.02	0
FVX	0	0	11.5	118.02	0
FVX	0	0	11.5	118.02	0
FVX	1	0	11.5	118.02	0
FVX	0	0	11.5	118.02	0
FVX	0	0	11.5	118.02	0
FVX	0	0	11.5	118.02	0
FVX	1	0	11.5	118.02	0
FVX	1	0	11.5	118.02	0
FVX	0	0	11.5	118.02	0
FVX	0	0	11.5	118.02	0
FVX	0	0	11.5	118.02	0
FVX	1	0	11.5	118.02	0
FVX	0	0	11.5	118.02	0
FVX	0	0	11.5	118.02	0
FVX	0	0	11.5	118.02	0
FVX	0	0	11.5	118.02	0
FVX	0	0	11.5	118.02	0
FVX	1	0	11.5	118.02	0
FVX	0	0	11.5	118.02	0
FVX	1	0	11.5	118.02	0
FVX	0	0	11.5	118.02	0
FVX	0	0	11.5	118.02	0
FVX	1	0	11.5	118.02	0
FVX	1	0	11.5	118.02	0
FVX	0	0	11.5	118.02	0
FVX	0	0	11.5	118.02	0
FVX	1	0	11.5	118.02	0
FVX	0	0	11.5	118.02	0
FVX	0	0	11.5	118.02	0
FVX	1	0	11.5	118.02	0
FVX	0	0	11.5	118.02	0
FVX	0	0	11.5	118.02	0
FVX	0	0	11.5	118.02	0
FVX	0	0	11.5	118.02	0
FVX	0	0	11.5	118.02	0
FVX	0	0	11.5	118.02	0
FVX	0	0	11.5	118.02	0
FVX	0	0	11.5	118.02	0
FVX	0	0	11.5	118.02	0
FVX	0	0	11.5	118.02	0
FVX	1	0	11.5	118.02	0
FVX	0	0	11.5	118.02	0
FVX	0	0	11.5	118.02	0
FVX	1	0	11.5	118.02	0
FVX	1	0	11.5	118.02	0
FVX	0	0	11.5	118.02	0
FVX	0	0	11.5	118.02	0
FVX	0	0	11.5	118.02	0
FVX	1	0	11.5	118.02	0
FVX	0	0	11.5	118.02	0
FVX	1	0	11.5	118.02	0
FVX	0	0	11.5	118.02	0
FVX	0	0	11.5	118.02	0
FVX	0	0	11.5	118.02	0
FVX	0	0	11.5	118.02	0
FVX	0	0	11.5	118.02	0
FVX	0	0	11.5	118.02	0
FVX	1	0	11.5	118.02	0
FVX	0	0	11.5	118.02	0
FVX	1	0	11.5	118.02	0
FVX	0	0	11.5	118.02	0
FVX	0	0	11.5	118.02	0
FVX	1	0	11.5	118.02	0
FVX	0	0	11.5	118.02	0
FVX	0	0	11.5	118.02	0
FVX	0	0	11.5	118.02	0
FVX	0	0	11.5	118.02	0
FVX	1	0	11.5	118.02	0
FVX	0	0	11.5	118.02	0
FVX	1	0	11.5	118.02	0
FVX	1	0	11.5	118.02	0
FVX	0	0	11.5	118.02	0
FVX	0	0	11.5	118.02	0
FVX	1	0	11.5	118.02	0
FVX	0	0	11.5	118.02	0
FVX	0	0	11.5	118.02	0
FVX	0	0	11.5	118.02	0
FVX	1	0	11.5	118.02	0
FVX	0	0	11.5	118.02	0
FVX	0	0	11.5	118.02	0
FVX	0	0	11.5	118.02	0
FVX	1	0	11.5	118.02	0
FVX	0	0	11.5	118.02	0
FVX	0	0	11.5	118.02	0
FVX	1	0	11.5	118.02	0
FVX	0	0	11.5	118.02	0
FVX	0	0	11.5	118.02	0
FVX	1	0	11.5	118.02	0
FVX	0	0	11.5	118.02	0
FVX	0	0	11.5	118.02	0
FVX	0	0	11.5	118.02	0
FVX	0	0	11.5	118.02	0
FVX	0	0	11.5	118.02	0
FVX	1	0	11.5	118.02	0
FVX	0	0	11.5	118.02	0
FVX	0	0	11.5	118.02	0
FVX	0	0	11.5	118.02	0
FVX	0	0	11.5	118.02	0
FVX	0	0	11.5	118.02	0
FVX	0	0	11.5	118.02	0
FVX	0	0	11.5	118.02	0
FVX	1	0	11.5	118.02	0
FVX	1	0	11.5	118.02	0
FVX	0	0	11.5	118.02	0
FVX	0	0	11.5	118.02	0
FVX	0	0	11.5	118.02	0
FVX	1	0	11.5	118.02	0
FVX	0	0	11.5	118.02	0
FVX	0	0	11.5	118.02	0
GFY	1	48	0	28.33	0
GFY	0	48	0	28.33	0
GFY	1	48	0	28.33	0
GFY	1	48	0	28.33	0
GFY	1	48	0	28.33	0
GFY	0	48	0	28.33	0
GFY	0	48	0	28.33	0
GFY	0	48	0	28.33	0
GFY	0	48	0	28.33	0
GFY	1	48	0	28.33	0
GFY	0	48	0	28.33	0
GFY	1	48	0	28.33	0
GFY	0	48	0	28.33	0
GFY	0	48	0	28.33	0
GFY	1	48	0	28.33	0
GFY	0	48	0	28.33	0
GFY	1	48	0	28.33	0
GFY	1	48	0	28.33	0
GFY	0	48	0	28.33	0
GFY	0	48	0	28.33	0
GFY	0	48	0	28.33	0
GFY	0	48	0	28.33	0
GFY	0	48	0	28.33	0
GFY	0	48	0	28.33	0
GFY	0	48	0	28.33	0
GFY	0	48	0	28.33	0
GFY	1	48	0	28.33	0
GFY	1	48	0	28.33	0
GFY	0	48	0	28.33	0
GFY	0	48	0	28.33	0
GFY	1	48	0	28.33	0
GFY	1	48	0	28.33	0
GFY	0	48	0	28.33	0
GFY	1	48	0	28.33	0
GFY	1	48	0	28.33	0
GFY	1	48	0	28.33	0
GFY	1	48	0	28.33	0
GFY	0	48	0	28.33	0
GFY	0	48	0	28.33	0
GFY	1	48	0	28.33	0
GFY	0	48	0	28.33	0
GFY	1	48	0	28.33	0
GFY	0	48	0	28.33	0
GFY	1	48	0	28.33	0
GFY	0	48	0	28.33	0
GFY	0	48	0	28.33	0
GFY	0	48	0	28.33	0
GFY	1	48	0	28.33	0
GFY	1	48	0	28.33	0
GFY	0	48	0	28.33	0
GFY	1	48	0	28.33	0
GFY	0	48	0	28.33	0
GFY	1	48	0	28.33	0
GFY	1	48	0	28.33	0
GFY	0	48	0	28.33	0
GFY	0	48	0	28.33	0
GFY	1	48	0	28.33	0
GFY	1	48	0	28.33	0
GFY	0	48	0	28.33	0
GFY	1	48	0	28.33	0
GFY	0	48	0	28.33	0
GFY	1	48	0	28.33	0
GFY	1	48	0	28.33	0
GFY	0	48	0	28.33	0
GFY	1	48	0	28.33	0
GFY	0	48	0	28.33	0
GFY	1	48	0	28.33	0
GFY	1	48	0	28.33	0
GFY	1	48	0	28.33	0
GFY	1	48	0	28.33	0
GFY	1	48	0	28.33	0
GFY	1	48	0	28.33	0
GFY	1	48	0	28.33	0
GFY	1	48	0	28.33	0
GFY	1	48	0	28.33	0
GFY	1	48	0	28.33	0
GFY	0	48	0	28.33	0
GFY	0	48	0	28.33	0
GFY	0	48	0	28.33	0
GFY	0	48	0	28.33	0
GFY	1	48	0	28.33	0
GFY	1	48	0	28.33	0
GFY	0	48	0	28.33	0
GFY	1	48	0	28.33	0
GFY	1	48	0	28.33	0
GFY	1	48	0	28.33	0
HJZ	0	0	14	21.27	1
HJZ	1	0	14	21.27	1
HJZ	1	0	14	21.27	1
HJZ	1	0	14	21.27	1
HJZ	0	0	14	21.27	1
HJZ	1	0	14	21.27	1
HJZ	1	0	14	21.27	1
HJZ	0	0	14	21.27	1
HJZ	0	0	14	21.27	1
HJZ	0	0	14	21.27	1
HJZ	0	0	14	21.27	1
HJZ	0	0	14	21.27	1
HJZ	1	0	14	21.27	1
HJZ	0	0	14	21.27	1
HJZ	0	0	14	21.27	1
HJZ	1	0	14	21.27	1
HJZ	0	0	14	21.27	1
HJZ	0	0	14	21.27	1
HJZ	0	0	14	21.27	1
HJZ	0	0	14	21.27	1
HJZ	0	0	14	21.27	1
HJZ	0	0	14	21.27	1
HJZ	0	0	14	21.27	1
HJZ	0	0	14	21.27	1
HJZ	1	0	14	21.27	1
HJZ	1	0	14	21.27	1
HJZ	0	0	14	21.27	1
HJZ	1	0	14	21.27	1
HJZ	1	0	14	21.27	1
HJZ	1	0	14	21.27	1
HJZ	0	0	14	21.27	1
HJZ	0	0	14	21.27	1
HJZ	0	0	14	21.27	1
HJZ	1	0	14	21.27	1
HJZ	1	0	14	21.27	1
HJZ	0	0	14	21.27	1
HJZ	0	0	14	21.27	1
HJZ	1	0	14	21.27	1
HJZ	0	0	14	21.27	1
HJZ	1	0	14	21.27	1
HJZ	1	0	14	21.27	1
HJZ	1	0	14	21.27	1
HJZ	1	0	14	21.27	1
HJZ	0	0	14	21.27	1
HJZ	0	0	14	21.27	1
HJZ	1	0	14	21.27	1
HJZ	1	0	14	21.27	1
HJZ	1	0	14	21.27	1
HJZ	1	0	14	21.27	1
HJZ	1	0	14	21.27	1
HJZ	1	0	14	21.27	1
HJZ	1	0	14	21.27	1
HJZ	1	0	14	21.27	1
HJZ	0	0	14	21.27	1
HJZ	0	0	14	21.27	1
HJZ	1	0	14	21.27	1
HJZ	0	0	14	21.27	1
HJZ	0	0	14	21.27	1
HJZ	0	0	14	21.27	1
HJZ	0	0	14	21.27	1
HJZ	1	0	14	21.27	1
HJZ	0	0	14	21.27	1
HJZ	0	0	14	21.27	1
HJZ	0	0	14	21.27	1
HJZ	0	0	14	21.27	1
HJZ	1	0	14	21.27	1
HJZ	0	0	14	21.27	1
HJZ	0	0	14	21.27	1
HJZ	0	0	14	21.27	1
HJZ	1	0	14	21.27	1
HJZ	1	0	14	21.27	1
HJZ	0	0	14	21.27	1
HJZ	0	0	14	21.27	1
HJZ	0	0	14	21.27	1
HJZ	0	0	14	21.27	1
HJZ	0	0	14	21.27	1
HJZ	0	0	14	21.27	1
HJZ	0	0	14	21.27	1
HJZ	0	0	14	21.27	1
HJZ	1	0	14	21.27	1
HJZ	1	0	14	21.27	1
HJZ	1	0	14	21.27	1
HJZ	0	0	14	21.27	1
HJZ	0	0	14	21.27	1
HJZ	0	0	14	21.27	1
HJZ	0	0	14	21.27	1
HJZ	1	0	14	21.27	1
HJZ	0	0	14	21.27	1
HJZ	0	0	14	21.27	1
HJZ	1	0	14	21.27	1
HJZ	1	0	14	21.27	1
HJZ	0	0	14	21.27	1
HJZ	0	0	14	21.27	1
HJZ	0	0	14	21.27	1
HJZ	0	0	14	21.27	1
HJZ	0	0	14	21.27	1
HJZ	0	0	14	21.27	1
HJZ	0	0	14	21.27	1
HJZ	1	0	14	21.27	1
HJZ	0	0	14	21.27	1
HJZ	1	0	14	21.27	1
HJZ	0	0	14	21.27	1
HJZ	0	0	14	21.27	1
HJZ	0	0	14	21.27	1
HJZ	0	0	14	21.27	1
HJZ	1	0	14	21.27	1
HJZ	1	0	14	21.27	1
HJZ	0	0	14	21.27	1
HJZ	0	0	14	21.27	1
HJZ	1	0	14	21.27	1
HJZ	0	0	14	21.27	1
HJZ	1	0	14	21.27	1
HJZ	0	0	14	21.27	1
HJZ	0	0	14	21.27	1
HJZ	0	0	14	21.27	1
HJZ	0	0	14	21.27	1
HJZ	0	0	14	21.27	1
HJZ	0	0	14	21.27	1
HJZ	1	0	14	21.27	1
HJZ	1	0	14	21.27	1
HJZ	0	0	14	21.27	1
HJZ	0	0	14	21.27	1
HJZ	1	0	14	21.27	1
HJZ	0	0	14	21.27	1
HJZ	1	0	14	21.27	1
HJZ	1	0	14	21.27	1
HJZ	0	0	14	21.27	1
HJZ	0	0	14	21.27	1
HJZ	1	0	14	21.27	1
HJZ	1	0	14	21.27	1
HJZ	0	0	14	21.27	1
HJZ	1	0	14	21.27	1
HJZ	0	0	14	21.27	1
HJZ	0	0	14	21.27	1
HJZ	0	0	14	21.27	1
HJZ	0	0	14	21.27	1
HJZ	0	0	14	21.27	1
HJZ	1	0	14	21.27	1
HJZ	0	0	14	21.27	1
HJZ	1	0	14	21.27	1
HJZ	0	0	14	21.27	1
HJZ	0	0	14	21.27	1
HJZ	0	0	14	21.27	1
HJZ	0	0	14	21.27	1
HJZ	0	0	14	21.27	1
HJZ	0	0	14	21.27	1
HJZ	0	0	14	21.27	1
HJZ	0	0	14	21.27	1
HJZ	1	0	14	21.27	1
HJZ	0	0	14	21.27	1
HJZ	0	0	14	21.27	1
HJZ	0	0	14	21.27	1
HJZ	0	0	14	21.27	1
HJZ	0	0	14	21.27	1
HJZ	0	0	14	21.27	1
HJZ	0	0	14	21.27	1
HJZ	1	0	14	21.27	1
HJZ	0	0	14	21.27	1
HJZ	0	0	14	21.27	1
HJZ	0	0	14	21.27	1
HJZ	1	0	14	21.27	1
HJZ	0	0	14	21.27	1
HJZ	1	0	14	21.27	1
HJZ	0	0	14	21.27	1
HJZ	1	0	14	21.27	1
HJZ	0	0	14	21.27	1
HJZ	1	0	14	21.27	1
HJZ	0	0	14	21.27	1
HJZ	1	0	14	21.27	1
HJZ	0	0	14	21.27	1
HJZ	0	0	14	21.27	1
HJZ	0	0	14	21.27	1
HJZ	0	0	14	21.27	1
HJZ	0	0	14	21.27	1
HJZ	0	0	14	21.27	1
HJZ	0	0	14	21.27	1
HJZ	1	0	14	21.27	1
HJZ	0	0	14	21.27	1
HJZ	1	0	14	21.27	1
HJZ	0	0	14	21.27	1
HJZ	1	0	14	21.27	1
HJZ	0	0	14	21.27	1
HJZ	1	0	14	21.27	1
HJZ	0	0	14	21.27	1
HJZ	0	0	14	21.27	1
HJZ	1	0	14	21.27	1
HJZ	1	0	14	21.27	1
HJZ	1	0	14	21.27	1
HJZ	1	0	14	21.27	1
HJZ	1	0	14	21.27	1
HJZ	1	0	14	21.27	1
HJZ	0	0	14	21.27	1
HJZ	0	0	14	21.27	1
HJZ	1	0	14	21.27	1
HJZ	0	0	14	21.27	1
HJZ	0	0	14	21.27	1
HJZ	0	0	14	21.27	1
HJZ	1	0	14	21.27	1
HJZ	0	0	14	21.27	1
HJZ	1	0	14	21.27	1
HJZ	0	0	14	21.27	1
HJZ	0	0	14	21.27	1
HJZ	1	0	14	21.27	1
HJZ	1	0	14	21.27	1
HJZ	0	0	14	21.27	1
HJZ	0	0	14	21.27	1
HJZ	1	0	14	21.27	1
HJZ	1	0	14	21.27	1
HJZ	0	0	14	21.27	1
HJZ	0	0	14	21.27	1
HJZ	0	0	14	21.27	1
HJZ	1	0	14	21.27	1
HJZ	1	0	14	21.27	1
HJZ	0	0	14	21.27	1
HJZ	1	0	14	21.27	1
HJZ	0	0	14	21.27	1
HJZ	1	0	14	21.27	1
HJZ	0	0	14	21.27	1
HJZ	1	0	14	21.27	1
HJZ	0	0	14	21.27	1
HJZ	0	0	14	21.27	1
HJZ	1	0	14	21.27	1
HJZ	0	0	14	21.27	1
HJZ	0	0	14	21.27	1
HJZ	0	0	14	21.27	1
HJZ	1	0	14	21.27	1
HJZ	0	0	14	21.27	1
HJZ	1	0	14	21.27	1
HJZ	1	0	14	21.27	1
HJZ	0	0	14	21.27	1
HJZ	1	0	14	21.27	1
HJZ	1	0	14	21.27	1
HJZ	1	0	14	21.27	1
HJZ	0	0	14	21.27	1
HJZ	0	0	14	21.27	1
HJZ	0	0	14	21.27	1
HJZ	0	0	14	21.27	1
HJZ	1	0	14	21.27	1
HJZ	1	0	14	21.27	1
HJZ	0	0	14	21.27	1
HJZ	1	0	14	21.27	1
HJZ	0	0	14	21.27	1
HJZ	0	0	14	21.27	1
HJZ	0	0	14	21.27	1
HJZ	0	0	14	21.27	1
HJZ	0	0	14	21.27	1
HJZ	0	0	14	21.27	1
HJZ	0	0	14	21.27	1
HJZ	0	0	14	21.27	1
HJZ	0	0	14	21.27	1
HJZ	0	0	14	21.27	1
HJZ	0	0	14	21.27	1
HJZ	0	0	14	21.27	1
HJZ	0	0	14	21.27	1
HJZ	0	0	14	21.27	1
HJZ	1	0	14	21.27	1
HJZ	0	0	14	21.27	1
HJZ	1	0	14	21.27	1
HJZ	1	0	14	21.27	1
HJZ	1	0	14	21.27	1
HJZ	0	0	14	21.27	1
HJZ	1	0	14	21.27	1
HJZ	0	0	14	21.27	1
HJZ	1	0	14	21.27	1
HJZ	0	0	14	21.27	1
HJZ	0	0	14	21.27	1
HJZ	0	0	14	21.27	1
HJZ	0	0	14	21.27	1
HJZ	0	0	14	21.27	1
HJZ	1	0	14	21.27	1
HYG	0	0	0	16.55	0
HYG	0	0	0	16.55	0
HYG	0	0	0	16.55	0
HYG	0	0	0	16.55	0
HYG	0	0	0	16.55	0
HYG	1	0	0	16.55	0
HYG	0	0	0	16.55	0
HYG	0	0	0	16.55	0
HYG	0	0	0	16.55	0
HYG	0	0	0	16.55	0
HYG	0	0	0	16.55	0
HYG	0	0	0	16.55	0
HYG	0	0	0	16.55	0
HYG	0	0	0	16.55	0
HYG	0	0	0	16.55	0
HYG	0	0	0	16.55	0
HYG	0	0	0	16.55	0
HYG	1	0	0	16.55	0
HYG	1	0	0	16.55	0
HYG	1	0	0	16.55	0
HYG	0	0	0	16.55	0
HYG	1	0	0	16.55	0
HYG	1	0	0	16.55	0
HYG	0	0	0	16.55	0
HYG	1	0	0	16.55	0
HYG	1	0	0	16.55	0
HYG	0	0	0	16.55	0
HYG	0	0	0	16.55	0
HYG	0	0	0	16.55	0
HYG	1	0	0	16.55	0
HYG	0	0	0	16.55	0
HYG	0	0	0	16.55	0
HYG	0	0	0	16.55	0
HYG	1	0	0	16.55	0
HYG	0	0	0	16.55	0
HYG	1	0	0	16.55	0
HYG	0	0	0	16.55	0
HYG	0	0	0	16.55	0
HYG	0	0	0	16.55	0
HYG	0	0	0	16.55	0
HYG	0	0	0	16.55	0
HYG	0	0	0	16.55	0
HYG	1	0	0	16.55	0
HYG	1	0	0	16.55	0
HYG	1	0	0	16.55	0
HYG	0	0	0	16.55	0
HYG	1	0	0	16.55	0
HYG	0	0	0	16.55	0
HYG	0	0	0	16.55	0
HYG	0	0	0	16.55	0
HYG	0	0	0	16.55	0
HYG	0	0	0	16.55	0
HYG	1	0	0	16.55	0
HYG	0	0	0	16.55	0
HYG	0	0	0	16.55	0
HYG	1	0	0	16.55	0
HYG	0	0	0	16.55	0
HYG	1	0	0	16.55	0
HYG	0	0	0	16.55	0
HYG	0	0	0	16.55	0
HYG	0	0	0	16.55	0
HYG	0	0	0	16.55	0
HYG	0	0	0	16.55	0
HYG	0	0	0	16.55	0
HYG	0	0	0	16.55	0
HYG	0	0	0	16.55	0
HYG	0	0	0	16.55	0
HYG	0	0	0	16.55	0
HYG	1	0	0	16.55	0
HYG	0	0	0	16.55	0
HYG	0	0	0	16.55	0
HYG	0	0	0	16.55	0
HYG	0	0	0	16.55	0
HYG	1	0	0	16.55	0
HYG	1	0	0	16.55	0
HYG	0	0	0	16.55	0
HYG	0	0	0	16.55	0
HYG	0	0	0	16.55	0
HYG	1	0	0	16.55	0
HYG	0	0	0	16.55	0
HYG	0	0	0	16.55	0
HYG	0	0	0	16.55	0
HYG	0	0	0	16.55	0
HYG	1	0	0	16.55	0
HYG	1	0	0	16.55	0
HYG	1	0	0	16.55	0
HYG	0	0	0	16.55	0
HYG	1	0	0	16.55	0
HYG	1	0	0	16.55	0
HYG	0	0	0	16.55	0
HYG	0	0	0	16.55	0
HYG	0	0	0	16.55	0
HYG	1	0	0	16.55	0
HYG	0	0	0	16.55	0
HYG	0	0	0	16.55	0
HYG	0	0	0	16.55	0
HYG	0	0	0	16.55	0
HYG	0	0	0	16.55	0
HYG	1	0	0	16.55	0
HYG	0	0	0	16.55	0
HYG	1	0	0	16.55	0
HYG	1	0	0	16.55	0
HYG	0	0	0	16.55	0
HYG	1	0	0	16.55	0
HYG	0	0	0	16.55	0
HYG	0	0	0	16.55	0
HYG	0	0	0	16.55	0
HYG	0	0	0	16.55	0
HYG	1	0	0	16.55	0
HYG	1	0	0	16.55	0
HYG	0	0	0	16.55	0
HYG	1	0	0	16.55	0
HYG	0	0	0	16.55	0
HYG	1	0	0	16.55	0
JDG	0	0	5.25	30.24	1
JDG	0	0	5.25	30.24	1
JDG	0	0	5.25	30.24	1
JDG	0	0	5.25	30.24	1
JDG	0	0	5.25	30.24	1
JDG	0	0	5.25	30.24	1
JDG	0	0	5.25	30.24	1
JDG	0	0	5.25	30.24	1
JDG	0	0	5.25	30.24	1
JDG	0	0	5.25	30.24	1
JDG	0	0	5.25	30.24	1
JDG	1	0	5.25	30.24	1
JDG	0	0	5.25	30.24	1
JDG	0	0	5.25	30.24	1
JDG	1	0	5.25	30.24	1
JDG	0	0	5.25	30.24	1
JDG	1	0	5.25	30.24	1
JDG	0	0	5.25	30.24	1
JDG	0	0	5.25	30.24	1
JDG	0	0	5.25	30.24	1
JDG	0	0	5.25	30.24	1
JDG	0	0	5.25	30.24	1
JDG	0	0	5.25	30.24	1
JDG	0	0	5.25	30.24	1
JDG	0	0	5.25	30.24	1
JDG	0	0	5.25	30.24	1
JDG	1	0	5.25	30.24	1
JDG	1	0	5.25	30.24	1
JDG	0	0	5.25	30.24	1
JDG	0	0	5.25	30.24	1
JDG	0	0	5.25	30.24	1
JDG	1	0	5.25	30.24	1
JDG	0	0	5.25	30.24	1
JDG	0	0	5.25	30.24	1
JDG	0	0	5.25	30.24	1
JDG	0	0	5.25	30.24	1
JDG	0	0	5.25	30.24	1
JDG	0	0	5.25	30.24	1
JDG	1	0	5.25	30.24	1
JDG	1	0	5.25	30.24	1
JDG	1	0	5.25	30.24	1
JDG	0	0	5.25	30.24	1
JDG	0	0	5.25	30.24	1
JDG	1	0	5.25	30.24	1
JDG	0	0	5.25	30.24	1
JDG	0	0	5.25	30.24	1
JDG	1	0	5.25	30.24	1
JDG	1	0	5.25	30.24	1
JDG	1	0	5.25	30.24	1
JDG	0	0	5.25	30.24	1
JDG	0	0	5.25	30.24	1
JDG	1	0	5.25	30.24	1
JDG	1	0	5.25	30.24	1
JDG	0	0	5.25	30.24	1
JDG	1	0	5.25	30.24	1
JDG	0	0	5.25	30.24	1
JDG	0	0	5.25	30.24	1
JDG	0	0	5.25	30.24	1
JDG	0	0	5.25	30.24	1
JDG	1	0	5.25	30.24	1
JDG	0	0	5.25	30.24	1
JDG	1	0	5.25	30.24	1
JDG	0	0	5.25	30.24	1
JDG	0	0	5.25	30.24	1
JDG	0	0	5.25	30.24	1
JDG	0	0	5.25	30.24	1
JDG	0	0	5.25	30.24	1
JDG	0	0	5.25	30.24	1
JDG	1	0	5.25	30.24	1
JDG	0	0	5.25	30.24	1
JDG	0	0	5.25	30.24	1
JDG	0	0	5.25	30.24	1
JDG	0	0	5.25	30.24	1
JDG	1	0	5.25	30.24	1
JDG	0	0	5.25	30.24	1
JDG	0	0	5.25	30.24	1
JDG	0	0	5.25	30.24	1
JDG	1	0	5.25	30.24	1
JDG	1	0	5.25	30.24	1
JDG	0	0	5.25	30.24	1
JDG	0	0	5.25	30.24	1
JDG	0	0	5.25	30.24	1
JDG	0	0	5.25	30.24	1
JDG	1	0	5.25	30.24	1
JDG	1	0	5.25	30.24	1
JDG	0	0	5.25	30.24	1
JDG	0	0	5.25	30.24	1
JDG	0	0	5.25	30.24	1
JDG	1	0	5.25	30.24	1
JDG	0	0	5.25	30.24	1
JDG	0	0	5.25	30.24	1
JDG	0	0	5.25	30.24	1
JDG	1	0	5.25	30.24	1
JDG	0	0	5.25	30.24	1
JDG	1	0	5.25	30.24	1
JDG	0	0	5.25	30.24	1
JDG	0	0	5.25	30.24	1
JDG	0	0	5.25	30.24	1
JDG	0	0	5.25	30.24	1
JDG	1	0	5.25	30.24	1
JDG	1	0	5.25	30.24	1
JDG	0	0	5.25	30.24	1
JDG	1	0	5.25	30.24	1
JDG	0	0	5.25	30.24	1
JDG	1	0	5.25	30.24	1
JDG	0	0	5.25	30.24	1
JDG	0	0	5.25	30.24	1
JDG	0	0	5.25	30.24	1
JDG	1	0	5.25	30.24	1
JDG	0	0	5.25	30.24	1
JDG	1	0	5.25	30.24	1
JDG	0	0	5.25	30.24	1
JDG	0	0	5.25	30.24	1
JDG	0	0	5.25	30.24	1
JDG	0	0	5.25	30.24	1
JDG	0	0	5.25	30.24	1
JDG	0	0	5.25	30.24	1
JDG	0	0	5.25	30.24	1
JII	0	0	4.5	59.7	0
JII	0	0	4.5	59.7	0
JII	0	0	4.5	59.7	0
JII	0	0	4.5	59.7	0
JII	1	0	4.5	59.7	0
JII	0	0	4.5	59.7	0
JII	0	0	4.5	59.7	0
JII	0	0	4.5	59.7	0
JII	1	0	4.5	59.7	0
JII	0	0	4.5	59.7	0
JII	0	0	4.5	59.7	0
JII	0	0	4.5	59.7	0
JII	0	0	4.5	59.7	0
JII	0	0	4.5	59.7	0
JII	1	0	4.5	59.7	0
JII	0	0	4.5	59.7	0
JII	0	0	4.5	59.7	0
JII	0	0	4.5	59.7	0
JII	0	0	4.5	59.7	0
JII	0	0	4.5	59.7	0
JII	0	0	4.5	59.7	0
JII	0	0	4.5	59.7	0
JII	0	0	4.5	59.7	0
JII	0	0	4.5	59.7	0
JII	0	0	4.5	59.7	0
JII	1	0	4.5	59.7	0
JII	0	0	4.5	59.7	0
JII	0	0	4.5	59.7	0
JII	0	0	4.5	59.7	0
JII	0	0	4.5	59.7	0
JII	0	0	4.5	59.7	0
JII	0	0	4.5	59.7	0
JII	0	0	4.5	59.7	0
JII	0	0	4.5	59.7	0
JII	1	0	4.5	59.7	0
JII	0	0	4.5	59.7	0
JII	0	0	4.5	59.7	0
JII	0	0	4.5	59.7	0
JII	0	0	4.5	59.7	0
JII	0	0	4.5	59.7	0
JII	0	0	4.5	59.7	0
JII	0	0	4.5	59.7	0
JII	0	0	4.5	59.7	0
JII	0	0	4.5	59.7	0
JII	0	0	4.5	59.7	0
JII	0	0	4.5	59.7	0
JII	0	0	4.5	59.7	0
JII	0	0	4.5	59.7	0
JII	0	0	4.5	59.7	0
JII	0	0	4.5	59.7	0
JII	0	0	4.5	59.7	0
JII	0	0	4.5	59.7	0
JII	0	0	4.5	59.7	0
JII	0	0	4.5	59.7	0
JII	0	0	4.5	59.7	0
JII	0	0	4.5	59.7	0
JII	0	0	4.5	59.7	0
JII	0	0	4.5	59.7	0
JII	0	0	4.5	59.7	0
JII	0	0	4.5	59.7	0
JII	0	0	4.5	59.7	0
JII	0	0	4.5	59.7	0
JII	0	0	4.5	59.7	0
JII	0	0	4.5	59.7	0
JII	0	0	4.5	59.7	0
JII	0	0	4.5	59.7	0
JII	0	0	4.5	59.7	0
JII	0	0	4.5	59.7	0
JII	0	0	4.5	59.7	0
JII	0	0	4.5	59.7	0
JII	0	0	4.5	59.7	0
JII	1	0	4.5	59.7	0
JII	0	0	4.5	59.7	0
JII	1	0	4.5	59.7	0
JII	1	0	4.5	59.7	0
JII	0	0	4.5	59.7	0
JNM	1	25	3.5	59.41	0
JNM	1	25	3.5	59.41	0
JNM	0	25	3.5	59.41	0
JNM	1	25	3.5	59.41	0
JNM	1	25	3.5	59.41	0
JNM	1	25	3.5	59.41	0
JNM	0	25	3.5	59.41	0
JNM	0	25	3.5	59.41	0
JNM	0	25	3.5	59.41	0
JNM	0	25	3.5	59.41	0
JNM	0	25	3.5	59.41	0
JNM	1	25	3.5	59.41	0
JNM	1	25	3.5	59.41	0
JNM	0	25	3.5	59.41	0
JNM	0	25	3.5	59.41	0
JNM	1	25	3.5	59.41	0
JNM	1	25	3.5	59.41	0
JNM	1	25	3.5	59.41	0
JNM	1	25	3.5	59.41	0
JNM	0	25	3.5	59.41	0
JNM	0	25	3.5	59.41	0
JNM	0	25	3.5	59.41	0
JNM	1	25	3.5	59.41	0
JNM	1	25	3.5	59.41	0
JNM	1	25	3.5	59.41	0
JNM	1	25	3.5	59.41	0
JNM	0	25	3.5	59.41	0
JNM	1	25	3.5	59.41	0
JNM	0	25	3.5	59.41	0
JNM	0	25	3.5	59.41	0
JNM	0	25	3.5	59.41	0
JNM	1	25	3.5	59.41	0
JNM	0	25	3.5	59.41	0
JNM	0	25	3.5	59.41	0
JNM	1	25	3.5	59.41	0
JNM	1	25	3.5	59.41	0
JNM	0	25	3.5	59.41	0
JNM	1	25	3.5	59.41	0
JNM	1	25	3.5	59.41	0
JNM	1	25	3.5	59.41	0
JNM	1	25	3.5	59.41	0
JNM	0	25	3.5	59.41	0
JNM	0	25	3.5	59.41	0
JNM	0	25	3.5	59.41	0
JNM	1	25	3.5	59.41	0
JNM	0	25	3.5	59.41	0
JNM	1	25	3.5	59.41	0
JNM	0	25	3.5	59.41	0
JNM	1	25	3.5	59.41	0
JNM	0	25	3.5	59.41	0
JNM	1	25	3.5	59.41	0
JNM	1	25	3.5	59.41	0
JNM	1	25	3.5	59.41	0
JNM	1	25	3.5	59.41	0
JNM	1	25	3.5	59.41	0
JNM	0	25	3.5	59.41	0
JNM	0	25	3.5	59.41	0
JNM	1	25	3.5	59.41	0
JNM	1	25	3.5	59.41	0
JNM	1	25	3.5	59.41	0
JNM	1	25	3.5	59.41	0
JNM	0	25	3.5	59.41	0
JNM	0	25	3.5	59.41	0
JNM	0	25	3.5	59.41	0
JNM	1	25	3.5	59.41	0
JNM	1	25	3.5	59.41	0
JNM	1	25	3.5	59.41	0
JNM	0	25	3.5	59.41	0
JNM	1	25	3.5	59.41	0
JNM	1	25	3.5	59.41	0
JNM	1	25	3.5	59.41	0
JNM	1	25	3.5	59.41	0
JNM	0	25	3.5	59.41	0
JNM	1	25	3.5	59.41	0
JNM	0	25	3.5	59.41	0
JNM	1	25	3.5	59.41	0
JNM	1	25	3.5	59.41	0
JNM	1	25	3.5	59.41	0
JNM	0	25	3.5	59.41	0
JNM	0	25	3.5	59.41	0
JNM	1	25	3.5	59.41	0
JNM	0	25	3.5	59.41	0
JNM	0	25	3.5	59.41	0
JNM	0	25	3.5	59.41	0
JNM	1	25	3.5	59.41	0
JNM	1	25	3.5	59.41	0
JNM	1	25	3.5	59.41	0
JNM	1	25	3.5	59.41	0
JNM	0	25	3.5	59.41	0
JNM	0	25	3.5	59.41	0
JNM	1	25	3.5	59.41	0
JNM	1	25	3.5	59.41	0
JNM	0	25	3.5	59.41	0
JNM	0	25	3.5	59.41	0
JNM	1	25	3.5	59.41	0
JNM	0	25	3.5	59.41	0
JNM	0	25	3.5	59.41	0
JNM	1	25	3.5	59.41	0
JNM	0	25	3.5	59.41	0
JNM	0	25	3.5	59.41	0
JNM	1	25	3.5	59.41	0
JNM	0	25	3.5	59.41	0
JNM	0	25	3.5	59.41	0
JNM	0	25	3.5	59.41	0
JNM	0	25	3.5	59.41	0
JNM	1	25	3.5	59.41	0
JNM	1	25	3.5	59.41	0
JNM	0	25	3.5	59.41	0
JNM	0	25	3.5	59.41	0
JNM	1	25	3.5	59.41	0
JNM	1	25	3.5	59.41	0
JNM	0	25	3.5	59.41	0
JNM	1	25	3.5	59.41	0
JNM	1	25	3.5	59.41	0
JNM	1	25	3.5	59.41	0
JNM	1	25	3.5	59.41	0
JNM	1	25	3.5	59.41	0
JNM	0	25	3.5	59.41	0
JNM	0	25	3.5	59.41	0
JNM	1	25	3.5	59.41	0
JNM	0	25	3.5	59.41	0
JNM	0	25	3.5	59.41	0
JNM	1	25	3.5	59.41	0
JNM	1	25	3.5	59.41	0
JNM	0	25	3.5	59.41	0
JNM	1	25	3.5	59.41	0
JNM	1	25	3.5	59.41	0
JNM	1	25	3.5	59.41	0
JNM	1	25	3.5	59.41	0
JNM	1	25	3.5	59.41	0
JNM	1	25	3.5	59.41	0
JNM	0	25	3.5	59.41	0
JNM	1	25	3.5	59.41	0
JNM	0	25	3.5	59.41	0
JNM	0	25	3.5	59.41	0
JNM	0	25	3.5	59.41	0
JNM	1	25	3.5	59.41	0
JNM	1	25	3.5	59.41	0
JNM	1	25	3.5	59.41	0
JNM	0	25	3.5	59.41	0
JNM	1	25	3.5	59.41	0
JNM	0	25	3.5	59.41	0
JNM	0	25	3.5	59.41	0
JNM	0	25	3.5	59.41	0
JNM	0	25	3.5	59.41	0
JNM	0	25	3.5	59.41	0
JNM	1	25	3.5	59.41	0
JNM	1	25	3.5	59.41	0
JNM	1	25	3.5	59.41	0
JNM	0	25	3.5	59.41	0
JNM	0	25	3.5	59.41	0
JNM	1	25	3.5	59.41	0
JNM	0	25	3.5	59.41	0
JNM	1	25	3.5	59.41	0
JNM	0	25	3.5	59.41	0
JNM	1	25	3.5	59.41	0
JNM	0	25	3.5	59.41	0
JNM	1	25	3.5	59.41	0
JNM	1	25	3.5	59.41	0
JNM	1	25	3.5	59.41	0
JNM	1	25	3.5	59.41	0
JNM	0	25	3.5	59.41	0
JNM	1	25	3.5	59.41	0
JNM	0	25	3.5	59.41	0
JNM	1	25	3.5	59.41	0
JNM	0	25	3.5	59.41	0
JNM	1	25	3.5	59.41	0
JNM	1	25	3.5	59.41	0
JNM	1	25	3.5	59.41	0
JNM	0	25	3.5	59.41	0
JNM	0	25	3.5	59.41	0
JNM	0	25	3.5	59.41	0
JNM	0	25	3.5	59.41	0
JNM	1	25	3.5	59.41	0
JNM	1	25	3.5	59.41	0
JNM	1	25	3.5	59.41	0
JNM	0	25	3.5	59.41	0
JNM	0	25	3.5	59.41	0
JNM	1	25	3.5	59.41	0
JNM	0	25	3.5	59.41	0
JPM	1	9.2	7	42.31	1
JPM	0	9.2	7	42.31	1
JPM	0	9.2	7	42.31	1
JPM	1	9.2	7	42.31	1
JPM	0	9.2	7	42.31	1
JPM	0	9.2	7	42.31	1
JPM	0	9.2	7	42.31	1
JPM	0	9.2	7	42.31	1
JPM	0	9.2	7	42.31	1
JPM	0	9.2	7	42.31	1
JPM	0	9.2	7	42.31	1
JPM	1	9.2	7	42.31	1
JPM	1	9.2	7	42.31	1
JPM	0	9.2	7	42.31	1
JPM	0	9.2	7	42.31	1
JPM	1	9.2	7	42.31	1
JPM	0	9.2	7	42.31	1
JPM	1	9.2	7	42.31	1
JPM	1	9.2	7	42.31	1
JPM	0	9.2	7	42.31	1
JPM	0	9.2	7	42.31	1
JPM	0	9.2	7	42.31	1
JPM	0	9.2	7	42.31	1
JPM	0	9.2	7	42.31	1
JPM	0	9.2	7	42.31	1
JPM	0	9.2	7	42.31	1
JPM	0	9.2	7	42.31	1
JPM	1	9.2	7	42.31	1
JPM	0	9.2	7	42.31	1
JPM	0	9.2	7	42.31	1
JPM	0	9.2	7	42.31	1
JPM	1	9.2	7	42.31	1
JPM	0	9.2	7	42.31	1
JPM	1	9.2	7	42.31	1
JPM	1	9.2	7	42.31	1
JPM	1	9.2	7	42.31	1
JPM	0	9.2	7	42.31	1
JPM	0	9.2	7	42.31	1
JPM	1	9.2	7	42.31	1
JPM	1	9.2	7	42.31	1
JPM	1	9.2	7	42.31	1
JPM	0	9.2	7	42.31	1
JPM	0	9.2	7	42.31	1
JPM	0	9.2	7	42.31	1
JPM	0	9.2	7	42.31	1
JPM	0	9.2	7	42.31	1
JPM	1	9.2	7	42.31	1
JPM	1	9.2	7	42.31	1
JPM	0	9.2	7	42.31	1
JPM	1	9.2	7	42.31	1
JPM	0	9.2	7	42.31	1
JPM	1	9.2	7	42.31	1
JPM	1	9.2	7	42.31	1
JPM	1	9.2	7	42.31	1
JPM	0	9.2	7	42.31	1
JPM	0	9.2	7	42.31	1
JPM	0	9.2	7	42.31	1
JPM	1	9.2	7	42.31	1
JPM	0	9.2	7	42.31	1
JPM	0	9.2	7	42.31	1
JPM	1	9.2	7	42.31	1
JPM	0	9.2	7	42.31	1
JPM	0	9.2	7	42.31	1
JPM	0	9.2	7	42.31	1
JPM	1	9.2	7	42.31	1
JPM	0	9.2	7	42.31	1
JPM	0	9.2	7	42.31	1
JPM	0	9.2	7	42.31	1
JPM	1	9.2	7	42.31	1
JPM	0	9.2	7	42.31	1
JPM	1	9.2	7	42.31	1
JPM	0	9.2	7	42.31	1
JPM	0	9.2	7	42.31	1
JPM	0	9.2	7	42.31	1
JPM	0	9.2	7	42.31	1
JPM	1	9.2	7	42.31	1
JPM	0	9.2	7	42.31	1
JPM	0	9.2	7	42.31	1
JPM	0	9.2	7	42.31	1
JPM	1	9.2	7	42.31	1
JPM	0	9.2	7	42.31	1
JPM	0	9.2	7	42.31	1
JPM	0	9.2	7	42.31	1
JPM	0	9.2	7	42.31	1
JPM	1	9.2	7	42.31	1
JPM	0	9.2	7	42.31	1
JPM	0	9.2	7	42.31	1
JPM	1	9.2	7	42.31	1
JPM	0	9.2	7	42.31	1
JPM	0	9.2	7	42.31	1
JPM	0	9.2	7	42.31	1
JPM	0	9.2	7	42.31	1
JPM	1	9.2	7	42.31	1
JPM	0	9.2	7	42.31	1
JPM	0	9.2	7	42.31	1
JPM	1	9.2	7	42.31	1
JPM	0	9.2	7	42.31	1
JPM	0	9.2	7	42.31	1
JPM	0	9.2	7	42.31	1
JPM	0	9.2	7	42.31	1
JPM	0	9.2	7	42.31	1
JPM	0	9.2	7	42.31	1
JPM	0	9.2	7	42.31	1
JPM	0	9.2	7	42.31	1
JPM	0	9.2	7	42.31	1
JPM	0	9.2	7	42.31	1
JPM	0	9.2	7	42.31	1
JPM	0	9.2	7	42.31	1
JPM	0	9.2	7	42.31	1
JPM	1	9.2	7	42.31	1
JPM	0	9.2	7	42.31	1
JPM	0	9.2	7	42.31	1
JPM	0	9.2	7	42.31	1
JPM	0	9.2	7	42.31	1
JPM	1	9.2	7	42.31	1
JPM	0	9.2	7	42.31	1
JPM	1	9.2	7	42.31	1
JPM	1	9.2	7	42.31	1
JPM	1	9.2	7	42.31	1
JPM	0	9.2	7	42.31	1
JPM	0	9.2	7	42.31	1
JPM	0	9.2	7	42.31	1
JPM	0	9.2	7	42.31	1
JPM	1	9.2	7	42.31	1
JPM	0	9.2	7	42.31	1
JPM	0	9.2	7	42.31	1
JPM	0	9.2	7	42.31	1
JPM	1	9.2	7	42.31	1
JPM	0	9.2	7	42.31	1
JPM	0	9.2	7	42.31	1
JPM	0	9.2	7	42.31	1
JPM	1	9.2	7	42.31	1
JPM	0	9.2	7	42.31	1
JPM	0	9.2	7	42.31	1
JPM	0	9.2	7	42.31	1
JPM	0	9.2	7	42.31	1
JPM	1	9.2	7	42.31	1
JPM	0	9.2	7	42.31	1
JPM	1	9.2	7	42.31	1
JPM	1	9.2	7	42.31	1
JPM	0	9.2	7	42.31	1
JPM	1	9.2	7	42.31	1
JPM	0	9.2	7	42.31	1
JPM	1	9.2	7	42.31	1
JPM	1	9.2	7	42.31	1
JPM	0	9.2	7	42.31	1
JPM	0	9.2	7	42.31	1
JPM	0	9.2	7	42.31	1
JPM	0	9.2	7	42.31	1
JPM	0	9.2	7	42.31	1
JPM	0	9.2	7	42.31	1
JPM	0	9.2	7	42.31	1
JPM	1	9.2	7	42.31	1
JPM	1	9.2	7	42.31	1
MJL	0	8.6	20	17.92	0
MJL	0	8.6	20	17.92	0
MJL	1	8.6	20	17.92	0
MJL	0	8.6	20	17.92	0
MJL	0	8.6	20	17.92	0
MJL	0	8.6	20	17.92	0
MJL	0	8.6	20	17.92	0
MJL	0	8.6	20	17.92	0
MJL	0	8.6	20	17.92	0
MJL	1	8.6	20	17.92	0
MJL	0	8.6	20	17.92	0
MJL	0	8.6	20	17.92	0
MJL	0	8.6	20	17.92	0
MJL	0	8.6	20	17.92	0
MJL	0	8.6	20	17.92	0
MJL	0	8.6	20	17.92	0
MJL	0	8.6	20	17.92	0
MJL	1	8.6	20	17.92	0
MJL	0	8.6	20	17.92	0
MJL	1	8.6	20	17.92	0
MJL	0	8.6	20	17.92	0
MJL	1	8.6	20	17.92	0
MJL	0	8.6	20	17.92	0
MJL	0	8.6	20	17.92	0
MJL	0	8.6	20	17.92	0
MJL	0	8.6	20	17.92	0
MJL	1	8.6	20	17.92	0
MJL	0	8.6	20	17.92	0
MJL	0	8.6	20	17.92	0
MJL	0	8.6	20	17.92	0
MJL	0	8.6	20	17.92	0
MJL	0	8.6	20	17.92	0
MJL	0	8.6	20	17.92	0
MJL	1	8.6	20	17.92	0
MJL	0	8.6	20	17.92	0
MJL	0	8.6	20	17.92	0
MJL	1	8.6	20	17.92	0
MJL	1	8.6	20	17.92	0
MJL	0	8.6	20	17.92	0
MJL	1	8.6	20	17.92	0
MJL	0	8.6	20	17.92	0
MJL	0	8.6	20	17.92	0
MJL	0	8.6	20	17.92	0
MJL	1	8.6	20	17.92	0
MJL	0	8.6	20	17.92	0
MJL	0	8.6	20	17.92	0
MJL	0	8.6	20	17.92	0
MJL	0	8.6	20	17.92	0
MJL	0	8.6	20	17.92	0
MJL	0	8.6	20	17.92	0
MJL	1	8.6	20	17.92	0
MJL	1	8.6	20	17.92	0
MJL	0	8.6	20	17.92	0
MJL	0	8.6	20	17.92	0
MJL	1	8.6	20	17.92	0
MJL	0	8.6	20	17.92	0
MJL	0	8.6	20	17.92	0
MJL	0	8.6	20	17.92	0
MJL	0	8.6	20	17.92	0
MJL	1	8.6	20	17.92	0
MJL	0	8.6	20	17.92	0
MJL	0	8.6	20	17.92	0
MJL	0	8.6	20	17.92	0
MJL	0	8.6	20	17.92	0
MJL	0	8.6	20	17.92	0
MJL	0	8.6	20	17.92	0
MJL	0	8.6	20	17.92	0
MJL	0	8.6	20	17.92	0
MJL	0	8.6	20	17.92	0
MJL	1	8.6	20	17.92	0
OYN	0	9.4	0	23.48	0
OYN	1	9.4	0	23.48	0
OYN	0	9.4	0	23.48	0
OYN	0	9.4	0	23.48	0
OYN	0	9.4	0	23.48	0
OYN	0	9.4	0	23.48	0
OYN	0	9.4	0	23.48	0
OYN	0	9.4	0	23.48	0
OYN	0	9.4	0	23.48	0
OYN	0	9.4	0	23.48	0
OYN	0	9.4	0	23.48	0
OYN	0	9.4	0	23.48	0
OYN	0	9.4	0	23.48	0
OYN	0	9.4	0	23.48	0
OYN	0	9.4	0	23.48	0
OYN	0	9.4	0	23.48	0
OYN	1	9.4	0	23.48	0
OYN	0	9.4	0	23.48	0
OYN	1	9.4	0	23.48	0
OYN	0	9.4	0	23.48	0
OYN	0	9.4	0	23.48	0
OYN	0	9.4	0	23.48	0
OYN	0	9.4	0	23.48	0
OYN	1	9.4	0	23.48	0
OYN	0	9.4	0	23.48	0
OYN	1	9.4	0	23.48	0
OYN	0	9.4	0	23.48	0
OYN	0	9.4	0	23.48	0
OYN	0	9.4	0	23.48	0
OYN	0	9.4	0	23.48	0
OYN	0	9.4	0	23.48	0
OYN	0	9.4	0	23.48	0
OYN	0	9.4	0	23.48	0
OYN	0	9.4	0	23.48	0
OYN	0	9.4	0	23.48	0
OYN	0	9.4	0	23.48	0
OYN	0	9.4	0	23.48	0
OYN	0	9.4	0	23.48	0
OYN	0	9.4	0	23.48	0
OYN	0	9.4	0	23.48	0
OYN	1	9.4	0	23.48	0
OYN	0	9.4	0	23.48	0
OYN	0	9.4	0	23.48	0
OYN	0	9.4	0	23.48	0
OYN	1	9.4	0	23.48	0
OYN	0	9.4	0	23.48	0
OYN	0	9.4	0	23.48	0
OYN	0	9.4	0	23.48	0
OYN	0	9.4	0	23.48	0
OYN	0	9.4	0	23.48	0
OYN	0	9.4	0	23.48	0
OYN	0	9.4	0	23.48	0
OYN	0	9.4	0	23.48	0
OYN	0	9.4	0	23.48	0
OYN	0	9.4	0	23.48	0
OYN	0	9.4	0	23.48	0
OYN	0	9.4	0	23.48	0
OYN	1	9.4	0	23.48	0
OYN	0	9.4	0	23.48	0
OYN	0	9.4	0	23.48	0
OYN	0	9.4	0	23.48	0
OYN	0	9.4	0	23.48	0
OYN	0	9.4	0	23.48	0
OYN	0	9.4	0	23.48	0
OYN	0	9.4	0	23.48	0
OYN	0	9.4	0	23.48	0
OYN	0	9.4	0	23.48	0
OYN	0	9.4	0	23.48	0
OYN	0	9.4	0	23.48	0
OYN	0	9.4	0	23.48	0
OYN	0	9.4	0	23.48	0
OYN	0	9.4	0	23.48	0
OYN	0	9.4	0	23.48	0
OYN	0	9.4	0	23.48	0
OYN	0	9.4	0	23.48	0
OYN	0	9.4	0	23.48	0
OYN	0	9.4	0	23.48	0
OYN	0	9.4	0	23.48	0
OYN	0	9.4	0	23.48	0
OYN	0	9.4	0	23.48	0
OYN	0	9.4	0	23.48	0
OYN	0	9.4	0	23.48	0
OYN	0	9.4	0	23.48	0
OYN	0	9.4	0	23.48	0
OYN	0	9.4	0	23.48	0
OYN	0	9.4	0	23.48	0
OYN	0	9.4	0	23.48	0
OYN	0	9.4	0	23.48	0
OYN	0	9.4	0	23.48	0
OYN	0	9.4	0	23.48	0
OYN	0	9.4	0	23.48	0
OYN	1	9.4	0	23.48	0
OYN	0	9.4	0	23.48	0
OYN	0	9.4	0	23.48	0
OYN	0	9.4	0	23.48	0
OYN	0	9.4	0	23.48	0
OYN	0	9.4	0	23.48	0
OYN	0	9.4	0	23.48	0
OYN	0	9.4	0	23.48	0
OYN	1	9.4	0	23.48	0
OYN	0	9.4	0	23.48	0
OYN	1	9.4	0	23.48	0
OYN	0	9.4	0	23.48	0
OYN	1	9.4	0	23.48	0
OYN	1	9.4	0	23.48	0
OYN	0	9.4	0	23.48	0
OYN	0	9.4	0	23.48	0
OYN	0	9.4	0	23.48	0
OYN	0	9.4	0	23.48	0
OYN	0	9.4	0	23.48	0
OYN	0	9.4	0	23.48	0
OYN	0	9.4	0	23.48	0
OYN	0	9.4	0	23.48	0
OYN	0	9.4	0	23.48	0
OYN	1	9.4	0	23.48	0
OYN	0	9.4	0	23.48	0
PCO	0	6	0	16.45	0
PCO	0	6	0	16.45	0
PCO	0	6	0	16.45	0
PCO	0	6	0	16.45	0
PCO	0	6	0	16.45	0
PCO	0	6	0	16.45	0
PCO	1	6	0	16.45	0
PCO	0	6	0	16.45	0
PCO	0	6	0	16.45	0
PCO	0	6	0	16.45	0
PCO	0	6	0	16.45	0
PCO	0	6	0	16.45	0
PCO	0	6	0	16.45	0
PCO	0	6	0	16.45	0
PCO	0	6	0	16.45	0
PCO	0	6	0	16.45	0
PCO	0	6	0	16.45	0
PCO	0	6	0	16.45	0
PCO	0	6	0	16.45	0
PCO	0	6	0	16.45	0
PCO	0	6	0	16.45	0
PCO	1	6	0	16.45	0
PCO	0	6	0	16.45	0
PCO	1	6	0	16.45	0
PCO	0	6	0	16.45	0
PCO	0	6	0	16.45	0
PCO	0	6	0	16.45	0
PCO	0	6	0	16.45	0
PCO	0	6	0	16.45	0
PCO	0	6	0	16.45	0
PCO	0	6	0	16.45	0
PCO	0	6	0	16.45	0
PCO	0	6	0	16.45	0
PCO	0	6	0	16.45	0
PCO	0	6	0	16.45	0
PCO	0	6	0	16.45	0
PCO	0	6	0	16.45	0
PCO	0	6	0	16.45	0
PCO	0	6	0	16.45	0
PCO	0	6	0	16.45	0
PCO	0	6	0	16.45	0
PCO	1	6	0	16.45	0
PCO	0	6	0	16.45	0
PCO	0	6	0	16.45	0
PCO	0	6	0	16.45	0
PCO	0	6	0	16.45	0
PCO	1	6	0	16.45	0
PCO	0	6	0	16.45	0
PCO	0	6	0	16.45	0
PCO	0	6	0	16.45	0
PCO	0	6	0	16.45	0
PCO	0	6	0	16.45	0
PCO	0	6	0	16.45	0
PCO	0	6	0	16.45	0
PCO	0	6	0	16.45	0
PCO	0	6	0	16.45	0
PCO	0	6	0	16.45	0
PCO	0	6	0	16.45	0
PCO	0	6	0	16.45	0
PCO	0	6	0	16.45	0
PCO	0	6	0	16.45	0
PCO	1	6	0	16.45	0
PCO	1	6	0	16.45	0
PCO	0	6	0	16.45	0
PCO	0	6	0	16.45	0
PCO	0	6	0	16.45	0
PCO	0	6	0	16.45	0
PCO	1	6	0	16.45	0
PCO	0	6	0	16.45	0
PCO	0	6	0	16.45	0
PCO	0	6	0	16.45	0
PCO	0	6	0	16.45	0
PCO	0	6	0	16.45	0
PCO	0	6	0	16.45	0
PCO	0	6	0	16.45	0
PCO	0	6	0	16.45	0
PCO	0	6	0	16.45	0
PCO	0	6	0	16.45	0
PCO	1	6	0	16.45	0
PCO	0	6	0	16.45	0
PCO	0	6	0	16.45	0
PCO	0	6	0	16.45	0
PCO	0	6	0	16.45	0
PCO	0	6	0	16.45	0
PCO	0	6	0	16.45	0
PCO	0	6	0	16.45	0
PCO	0	6	0	16.45	0
PCO	0	6	0	16.45	0
PCO	0	6	0	16.45	0
PCO	0	6	0	16.45	0
PCO	0	6	0	16.45	0
PCO	0	6	0	16.45	0
PCO	0	6	0	16.45	0
PCO	0	6	0	16.45	0
PCO	1	6	0	16.45	0
PCO	0	6	0	16.45	0
PCO	0	6	0	16.45	0
PCO	1	6	0	16.45	0
PCO	0	6	0	16.45	0
PCO	0	6	0	16.45	0
PCO	0	6	0	16.45	0
PCO	0	6	0	16.45	0
PCO	0	6	0	16.45	0
PCO	0	6	0	16.45	0
PCO	0	6	0	16.45	0
PCO	0	6	0	16.45	0
PCO	0	6	0	16.45	0
PCO	0	6	0	16.45	0
PCO	0	6	0	16.45	0
PCO	0	6	0	16.45	0
PCO	0	6	0	16.45	0
PCO	0	6	0	16.45	0
PCO	0	6	0	16.45	0
PCO	1	6	0	16.45	0
PCO	0	6	0	16.45	0
PCO	0	6	0	16.45	0
PCO	0	6	0	16.45	0
PCO	0	6	0	16.45	0
PCO	0	6	0	16.45	0
PCO	0	6	0	16.45	0
PCO	0	6	0	16.45	0
PCO	0	6	0	16.45	0
PCO	1	6	0	16.45	0
PCO	0	6	0	16.45	0
PCO	1	6	0	16.45	0
PCO	0	6	0	16.45	0
PCO	1	6	0	16.45	0
PCO	0	6	0	16.45	0
PCO	1	6	0	16.45	0
PCO	0	6	0	16.45	0
PCO	0	6	0	16.45	0
PCO	0	6	0	16.45	0
PCO	1	6	0	16.45	0
PCO	0	6	0	16.45	0
PCO	0	6	0	16.45	0
PCO	1	6	0	16.45	0
PCO	1	6	0	16.45	0
PCO	0	6	0	16.45	0
PCO	1	6	0	16.45	0
PCO	1	6	0	16.45	0
PCO	1	6	0	16.45	0
PCO	0	6	0	16.45	0
PCO	0	6	0	16.45	0
PCO	0	6	0	16.45	0
PCO	0	6	0	16.45	0
PCO	0	6	0	16.45	0
PCO	0	6	0	16.45	0
PCO	0	6	0	16.45	0
PCO	0	6	0	16.45	0
PCO	1	6	0	16.45	0
PCO	0	6	0	16.45	0
PCO	0	6	0	16.45	0
PCO	0	6	0	16.45	0
PCO	0	6	0	16.45	0
PCO	0	6	0	16.45	0
PCO	0	6	0	16.45	0
PCO	0	6	0	16.45	0
PCO	0	6	0	16.45	0
PCO	0	6	0	16.45	0
PCO	1	6	0	16.45	0
PCO	0	6	0	16.45	0
PCO	0	6	0	16.45	0
PCO	0	6	0	16.45	0
QSL	0	7.5	0	29.96	0
QSL	0	7.5	0	29.96	0
QSL	0	7.5	0	29.96	0
QSL	0	7.5	0	29.96	0
QSL	0	7.5	0	29.96	0
QSL	0	7.5	0	29.96	0
QSL	0	7.5	0	29.96	0
QSL	0	7.5	0	29.96	0
QSL	0	7.5	0	29.96	0
QSL	1	7.5	0	29.96	0
QSL	0	7.5	0	29.96	0
QSL	0	7.5	0	29.96	0
QSL	0	7.5	0	29.96	0
QSL	0	7.5	0	29.96	0
QSL	1	7.5	0	29.96	0
QSL	0	7.5	0	29.96	0
QSL	0	7.5	0	29.96	0
QSL	1	7.5	0	29.96	0
QSL	0	7.5	0	29.96	0
QSL	0	7.5	0	29.96	0
QSL	1	7.5	0	29.96	0
QSL	0	7.5	0	29.96	0
QSL	0	7.5	0	29.96	0
QSL	0	7.5	0	29.96	0
QSL	0	7.5	0	29.96	0
QSL	1	7.5	0	29.96	0
QSL	0	7.5	0	29.96	0
QSL	0	7.5	0	29.96	0
QSL	0	7.5	0	29.96	0
QSL	0	7.5	0	29.96	0
QSL	0	7.5	0	29.96	0
QSL	0	7.5	0	29.96	0
QSL	0	7.5	0	29.96	0
QSL	0	7.5	0	29.96	0
QSL	0	7.5	0	29.96	0
QSL	0	7.5	0	29.96	0
QSL	0	7.5	0	29.96	0
QSL	0	7.5	0	29.96	0
QSL	0	7.5	0	29.96	0
QSL	0	7.5	0	29.96	0
QSL	0	7.5	0	29.96	0
QSL	0	7.5	0	29.96	0
QSL	1	7.5	0	29.96	0
QSL	0	7.5	0	29.96	0
QSL	0	7.5	0	29.96	0
QSL	0	7.5	0	29.96	0
QSL	0	7.5	0	29.96	0
QSL	1	7.5	0	29.96	0
QSL	0	7.5	0	29.96	0
QSL	0	7.5	0	29.96	0
QSL	0	7.5	0	29.96	0
QSL	0	7.5	0	29.96	0
QSL	0	7.5	0	29.96	0
QSL	0	7.5	0	29.96	0
QSL	0	7.5	0	29.96	0
QSL	0	7.5	0	29.96	0
QSL	0	7.5	0	29.96	0
QSL	0	7.5	0	29.96	0
QSL	1	7.5	0	29.96	0
QSL	1	7.5	0	29.96	0
QSL	1	7.5	0	29.96	0
QSL	0	7.5	0	29.96	0
QSL	0	7.5	0	29.96	0
QSL	0	7.5	0	29.96	0
QSL	1	7.5	0	29.96	0
QSL	0	7.5	0	29.96	0
QSL	0	7.5	0	29.96	0
QSL	1	7.5	0	29.96	0
QSL	0	7.5	0	29.96	0
QSL	0	7.5	0	29.96	0
QSL	1	7.5	0	29.96	0
QSL	0	7.5	0	29.96	0
QSL	0	7.5	0	29.96	0
QSL	1	7.5	0	29.96	0
QSL	0	7.5	0	29.96	0
QSL	0	7.5	0	29.96	0
QSL	0	7.5	0	29.96	0
QSL	0	7.5	0	29.96	0
QSL	1	7.5	0	29.96	0
QSL	0	7.5	0	29.96	0
QSL	0	7.5	0	29.96	0
QSL	0	7.5	0	29.96	0
QSL	0	7.5	0	29.96	0
QSL	0	7.5	0	29.96	0
QSL	0	7.5	0	29.96	0
QSL	0	7.5	0	29.96	0
QSL	0	7.5	0	29.96	0
QSL	1	7.5	0	29.96	0
QSL	0	7.5	0	29.96	0
QSL	0	7.5	0	29.96	0
QSL	0	7.5	0	29.96	0
QSL	0	7.5	0	29.96	0
QSL	1	7.5	0	29.96	0
QSL	0	7.5	0	29.96	0
QSL	1	7.5	0	29.96	0
QSL	0	7.5	0	29.96	0
QSL	0	7.5	0	29.96	0
QSL	1	7.5	0	29.96	0
QSL	0	7.5	0	29.96	0
QSL	1	7.5	0	29.96	0
QSL	0	7.5	0	29.96	0
QSL	1	7.5	0	29.96	0
QSL	1	7.5	0	29.96	0
QSL	1	7.5	0	29.96	0
QSL	0	7.5	0	29.96	0
QSL	1	7.5	0	29.96	0
QSL	1	7.5	0	29.96	0
QSL	0	7.5	0	29.96	0
QSL	0	7.5	0	29.96	0
QSL	0	7.5	0	29.96	0
QSL	1	7.5	0	29.96	0
QSL	0	7.5	0	29.96	0
QSL	0	7.5	0	29.96	0
QSL	0	7.5	0	29.96	0
QSL	0	7.5	0	29.96	0
QSL	0	7.5	0	29.96	0
QSL	1	7.5	0	29.96	0
QSL	0	7.5	0	29.96	0
[truncated: 3,466 more rows]
